# Supplementary material for: Alterations in the intestinal microbiome and metabolic profile of patients with cirrhosis supplemented with lactulose, Clostridium butyricum, and Bifidobacterium longum infantis: a randomized placebo-controlled trial
Source: Front Microbiol. 2023 Apr 26;14:1169811. doi: 10.3389/fmicb.2023.1169811 (PMC10170289; doi:10.3389/fmicb.2023.1169811)
Supplement: Supplementary file 1 [file Table_1.xlsx]

## Sheet: Species multi-group comparison
Supplementary Table 1: Detailed data for the comparisons of the abundances of microbial taxa between groups
taxon	Compasion	Mean diff	95% CI	pvalue	p.adj
s__[Clostridium]_symbiosum	H_vs_NIP	-0.00036378	-0.00480512817479423 to -2.21075641511138e-05	0.00211671	0.00558156
s__[Clostridium]_symbiosum	H_vs_Placebo	-0.00251927	-0.00588075094042668 to -4.40604958725016e-05	0.00211277	0.0168094
s__[Clostridium]_symbiosum	H_vs_Synbiotics	-5.07e-05	-0.00240650474165576 to 9.02187026820241e-05	0.029643	0.0330307
s__[Clostridium]_symbiosum	NIP_vs_Placebo	-3.59e-06	-0.00453960559850044 to 0.00184570737980864	0.665326	0.935614
s__[Clostridium]_symbiosum	NIP_vs_Synbiotics	6.8e-05	-2.08676245416067e-05 to 0.00149409988275994	0.791226	0.890129
s__[Clostridium]_symbiosum	Placebo_vs_Synbiotics	2.37e-05	-0.0015208278921524 to 0.00545727067111915	0.614687	0.806777
s__[Ruminococcus]_torques	H_vs_NIP	3.11e-05	-0.0342723883365794 to 0.0510954598240944	0.827038	0.848802
s__[Ruminococcus]_torques	H_vs_Placebo	-0.0104213	-0.174619152325043 to 0.0441360449622114	0.444376	0.495162
s__[Ruminococcus]_torques	H_vs_Synbiotics	0.0274986	-3.79643069481383e-06 to 0.128852935014735	0.045466	0.0492548
s__[Ruminococcus]_torques	NIP_vs_Placebo	-0.0238811	-0.154529104681296 to 0.0263848959099427	0.283354	0.935614
s__[Ruminococcus]_torques	NIP_vs_Synbiotics	0.00851104	2.56839460955677e-05 to 0.0904435185170304	0.0333028	0.108124
s__[Ruminococcus]_torques	Placebo_vs_Synbiotics	0.0380508	0.00426809407529837 to 0.244761638913772	0.00849068	0.085741
s__Adlercreutzia_equolifaciens	H_vs_NIP	0.0179601	5.89697884040288e-06 to 0.0330658971474616	0.00281777	0.00610517
s__Adlercreutzia_equolifaciens	H_vs_Placebo	0.021136	0.00191132465830105 to 0.039494169099825	0.00406607	0.0226538
s__Adlercreutzia_equolifaciens	H_vs_Synbiotics	0.0211505	0.00417345985441362 to 0.0368419305266956	0.0010194	0.00313258
s__Adlercreutzia_equolifaciens	NIP_vs_Placebo	2.95e-05	-3.35001989943131e-05 to 0.00203868884633926	0.637203	0.935614
s__Adlercreutzia_equolifaciens	NIP_vs_Synbiotics	4.94e-05	-4.27422488497022e-05 to 1.30205662889021e-05	0.41612	0.69938
s__Adlercreutzia_equolifaciens	Placebo_vs_Synbiotics	4.94e-05	-4.73885842099424e-05 to 0.000908740034784403	0.775655	0.838321
s__Anaerobutyricum_hallii	H_vs_NIP	2.55e-05	-0.00745887008080819 to 0.0186752021568593	0.698473	0.736229
s__Anaerobutyricum_hallii	H_vs_Placebo	-0.00953614	-0.0341379475902706 to 0.0112364358780031	0.321098	0.403961
s__Anaerobutyricum_hallii	H_vs_Synbiotics	0.0169675	3.73595645658152e-05 to 0.032766134651591	0.00336183	0.00655556
s__Anaerobutyricum_hallii	NIP_vs_Placebo	-0.0107054	-0.0341204410413002 to 0.00454229173486154	0.220113	0.935614
s__Anaerobutyricum_hallii	NIP_vs_Synbiotics	0.0112741	0.000245773948601153 to 0.031337023548789	0.00220756	0.019868
s__Anaerobutyricum_hallii	Placebo_vs_Synbiotics	0.0304475	0.0103829623210705 to 0.0628326577286485	0.000307627	0.0129203
s__Bifidobacterium_animalis	NIP_vs_Placebo	0	0 to 0	0.587662	0.935614
s__Bifidobacterium_animalis	NIP_vs_Synbiotics	-0.0486352	-0.0717525768870829 to -0.0126306908037768	7.2e-13	3.24e-11
s__Bifidobacterium_breve	H_vs_NIP	-9.01e-06	-2.68809717299394e-05 to 3.79742742489888e-05	0.0230387	0.0320896
s__Bifidobacterium_breve	H_vs_Placebo	-5.52e-05	-8.74367613504725e-05 to 3.81116941353857e-05	0.346982	0.422884
s__Bifidobacterium_breve	H_vs_Synbiotics	-0.00693472	-0.0131262419648264 to -4.5598523053958e-06	2.84e-05	0.000539071
s__Bifidobacterium_breve	NIP_vs_Placebo	3.67e-05	-2.22124671129981e-05 to 1.3390835489665e-05	0.589115	0.935614
s__Bifidobacterium_breve	NIP_vs_Synbiotics	-0.00535829	-0.0125745536362653 to -4.30345006646253e-05	0.00183836	0.019868
s__Bifidobacterium_breve	Placebo_vs_Synbiotics	-0.00517808	-0.0131253568308144 to -6.15771139719607e-05	0.018553	0.035741
s__Bifidobacterium_dentium	H_vs_NIP	-0.00139564	-0.00688858797127079 to -8.62107279957415e-06	0.000154018	0.00100112
s__Bifidobacterium_dentium	H_vs_Placebo	-4.14e-05	-0.00292322633318338 to -2.64151161353208e-05	0.0062865	0.0272415
s__Bifidobacterium_dentium	H_vs_Synbiotics	-0.00680564	-0.0474361387359407 to -3.94263265672519e-05	5.4e-05	0.000539071
s__Bifidobacterium_dentium	NIP_vs_Placebo	6.33e-05	-5.95919180092436e-06 to 0.0060929319360137	0.535075	0.935614
s__Bifidobacterium_dentium	NIP_vs_Synbiotics	-2.47e-05	-0.0107759894640052 to 1.8710187332075e-06	0.251259	0.538413
s__Bifidobacterium_dentium	Placebo_vs_Synbiotics	-0.00132353	-0.0474327277899927 to 5.02201372311091e-05	0.199403	0.423397
s__Bifidobacterium_longum	H_vs_NIP	-0.0332921	-0.0725429343838155 to -0.00221054502821405	0.00279973	0.00610517
s__Bifidobacterium_longum	H_vs_Placebo	-0.0563778	-0.215622029007485 to -0.00466674343263595	0.00707215	0.0275814
s__Bifidobacterium_longum	H_vs_Synbiotics	-0.718509	-3.91129635598166 to -0.0218546659218352	0.000939245	0.00313258
s__Bifidobacterium_longum	NIP_vs_Placebo	-0.0061035	-0.105885490607336 to 0.0356378544000941	0.594239	0.935614
s__Bifidobacterium_longum	NIP_vs_Synbiotics	-0.661403	-3.05123179514333 to -0.00185646791209955	0.0203053	0.0339113
s__Bifidobacterium_longum	Placebo_vs_Synbiotics	-0.665548	-3.96432053423945 to 0.00455296059181306	0.0335022	0.0421922
s__Bifidobacterium_pseudocatenulatum	H_vs_NIP	-0.00182802	-0.0291457994668922 to -5.17701936127615e-05	0.0204466	0.029534
s__Bifidobacterium_pseudocatenulatum	H_vs_Placebo	-0.00234973	-0.0749653418610163 to 5.80063138433042e-05	0.0517659	0.0917668
s__Bifidobacterium_pseudocatenulatum	H_vs_Synbiotics	-0.459344	-0.879236480785816 to -3.41697857518713e-05	0.000669862	0.00290274
s__Bifidobacterium_pseudocatenulatum	NIP_vs_Placebo	-7.46e-06	-0.0307571263965153 to 0.00889039924986808	0.764631	0.983097
s__Bifidobacterium_pseudocatenulatum	NIP_vs_Synbiotics	-0.257688	-0.722131338537401 to -4.61864017451913e-05	0.0336385	0.0381238
s__Bifidobacterium_pseudocatenulatum	Placebo_vs_Synbiotics	-0.0243552	-0.830498019724665 to 1.84218770567354e-05	0.201617	0.0423397
s__Blautia_obeum	H_vs_NIP	0.0803741	0.0220346913339697 to 0.212245834819839	0.0031278	0.00642022
s__Blautia_obeum	H_vs_Placebo	0.0643041	-0.00674724464142922 to 0.221222431394111	0.0900208	0.136645
s__Blautia_obeum	H_vs_Synbiotics	0.104491	0.0279525083109609 to 0.253693510365817	0.00104419	0.00313258
s__Blautia_obeum	NIP_vs_Placebo	-0.0107831	-0.0504523111935647 to 0.0178874518665443	0.430917	0.935614
s__Blautia_obeum	NIP_vs_Synbiotics	0.00884465	-0.00330167514342384 to 0.0343371252624757	0.192964	0.45702
s__Blautia_obeum	Placebo_vs_Synbiotics	0.0225906	-3.14590792848948e-05 to 0.0754318465662142	0.0841894	0.221942
s__Butyricicoccus_pullicaecorum	NIP_vs_Placebo	0	0 to 0	0.193564	0.935614
s__Butyricicoccus_pullicaecorum	NIP_vs_Synbiotics	-1.79e-05	-3.12544876626922e-05 to 3.74342733755417e-05	0.0970028	0.242507
s__Clostridium_butyricum	H_vs_NIP	-4.87e-05	-1.82194317444575e-05 to 2.84426674565413e-05	0.959832	0.959832
s__Clostridium_butyricum	H_vs_Placebo	2.36e-05	-1.8071140242849e-05 to 2.68845545766851e-05	0.901758	0.925489
s__Clostridium_butyricum	H_vs_Synbiotics	-4.65e-05	-0.00342168018591599 to -4.0978155513592e-05	0.000453768	0.00238136
s__Clostridium_butyricum	NIP_vs_Placebo	4.81e-05	-9.35315493460959e-06 to 6.17036057036289e-05	0.857308	1
s__Clostridium_butyricum	NIP_vs_Synbiotics	-2.69e-05	-0.00295783159109073 to -2.83538201341879e-05	2.07e-05	0.000310429
s__Clostridium_butyricum	Placebo_vs_Synbiotics	-4.28e-05	-0.00408375755902904 to -3.0448739299383e-05	0.00320285	0.0448399
s__Clostridium_sp._1001270H_150608_G6	H_vs_NIP	0.00415677	1.65343247631773e-05 to 0.174965551492662	0.00074919	0.00294181
s__Clostridium_sp._1001270H_150608_G6	H_vs_Placebo	0.00274047	-1.66417195676169e-06 to 0.194349724484943	0.0910969	0.136645
s__Clostridium_sp._1001270H_150608_G6	H_vs_Synbiotics	0.00818884	0.00225050323827903 to 0.196143662323241	4.12e-06	0.000160559
s__Clostridium_sp._1001270H_150608_G6	NIP_vs_Placebo	-5.13e-05	-1.89945300000399e-05 to 4.30973953022602e-05	0.518129	0.935614
s__Clostridium_sp._1001270H_150608_G6	NIP_vs_Synbiotics	1.95e-05	-4.06763400165338e-05 to 3.02451100794712e-05	0.0230914	0.103911
s__Clostridium_sp._1001270H_150608_G6	Placebo_vs_Synbiotics	4.05e-05	-3.96401815417733e-05 to 0.00683287887772415	0.0171608	0.085741
s__Clostridium_sp._AM49-4BH	H_vs_NIP	7.64e-05	-1.85363886671541e-05 to 0.0226990647505393	0.23493	0.261779
s__Clostridium_sp._AM49-4BH	H_vs_Placebo	6.31e-05	-0.00336127668462251 to 0.0288255189787244	0.623127	0.65681
s__Clostridium_sp._AM49-4BH	H_vs_Synbiotics	2.86e-05	3.79983723362641e-05 to 0.0359776306491321	0.00607487	0.00987166
s__Clostridium_sp._AM49-4BH	NIP_vs_Placebo	-5.02e-05	-0.00342727093262537 to 7.93689002194875e-06	0.586675	0.935614
s__Clostridium_sp._AM49-4BH	NIP_vs_Synbiotics	4.41e-05	6.58698790568125e-06 to 0.00186994309473074	0.0222782	0.103911
s__Clostridium_sp._AM49-4BH	Placebo_vs_Synbiotics	3.9e-05	5.72829443592645e-05 to 0.00806405869193138	0.0187296	0.085741
s__Dialister_hominis	H_vs_NIP	4.55e-05	1.092983429149e-05 to 7.91953256631867e-05	8.93e-06	0.0001741
s__Dialister_hominis	H_vs_Placebo	6.27e-05	4.83191672706789e-05 to 0.00343546773947305	0.0128553	0.0358111
s__Dialister_hominis	H_vs_Synbiotics	2.86e-05	7.6716041213138e-05 to 5.5931703987617e-05	0.00961148	0.0144172
s__Dialister_hominis	NIP_vs_Placebo	-5.64e-05	-1.48723247639435e-05 to 1.18030674817222e-05	0.427606	0.935614
s__Dialister_hominis	NIP_vs_Synbiotics	-2.69e-05	-3.81223733459927e-05 to 3.57159141019293e-05	0.207267	0.466351
s__Dialister_hominis	Placebo_vs_Synbiotics	-5.96e-05	-4.62104942390866e-05 to 4.99440015568153e-05	0.778441	0.838321
s__Enterobacter_sichuanensis	NIP_vs_Placebo	-6.53e-05	-2.93822902404558e-05 to 5.42914051657331e-05	0.0700089	0.935614
s__Enterobacter_sichuanensis	NIP_vs_Synbiotics	0	0 to 0	0.331687	0.648953
s__Enterobacter_sichuanensis	Placebo_vs_Synbiotics	0	0 to 5.30240790814607e-05	0.0337602	0.128903
s__Enterocloster_aldenensis	H_vs_NIP	-0.000747791	-0.00682588784446555 to -1.50688023583576e-05	0.00476159	0.00844099
s__Enterocloster_aldenensis	H_vs_Placebo	-0.00118133	-0.0127805371198511 to -3.59781574892136e-05	0.0188187	0.0431724
s__Enterocloster_aldenensis	H_vs_Synbiotics	-1.56e-05	-0.0156657784882488 to 7.83058914270145e-05	0.0541293	0.0555538
s__Enterocloster_aldenensis	NIP_vs_Placebo	-2.22e-05	-0.00425401718118614 to 0.00305128481918946	0.960571	1
s__Enterocloster_aldenensis	NIP_vs_Synbiotics	1.86e-05	-4.28818707055894e-05 to 0.0025661614142993	0.68546	0.882163
s__Enterocloster_aldenensis	Placebo_vs_Synbiotics	4.8e-05	-0.00524049252160532 to 0.00442624270068762	0.737996	0.837725
s__Enterococcus_avium	NIP_vs_Placebo	0	0 to 0	0.323744	0.935614
s__Enterococcus_avium	NIP_vs_Synbiotics	-5.07e-06	-8.93788651166413e-06 to 5.94597787244311e-06	0.0647287	0.18205
s__Erysipelatoclostridium_ramosum	H_vs_NIP	-3.56e-05	-0.00393669487373122 to -6.61076772752818e-05	0.00243263	0.00592955
s__Erysipelatoclostridium_ramosum	H_vs_Placebo	-6.17e-06	-0.00153333590385863 to 2.12412696743879e-05	0.0506422	0.0917668
s__Erysipelatoclostridium_ramosum	H_vs_Synbiotics	-4.38e-05	-0.00472434575277298 to -3.57399285880968e-05	0.00594188	0.00987166
s__Erysipelatoclostridium_ramosum	NIP_vs_Placebo	8.36e-06	-2.6145890972277e-05 to 0.0029384473742872	0.499469	0.935614
s__Erysipelatoclostridium_ramosum	NIP_vs_Synbiotics	-4.65e-06	-0.00143111488712036 to 7.40574315186486e-05	0.874746	0.915432
s__Erysipelatoclostridium_ramosum	Placebo_vs_Synbiotics	-8.42e-06	-0.00406154624836345 to 2.20755828961049e-05	0.458818	0.736274
s__Eubacterium_ramulus	H_vs_NIP	0.0204022	0.00732452487109505 to 0.0380228669958235	0.000754311	0.00294181
s__Eubacterium_ramulus	H_vs_Placebo	0.0105559	-0.000511273199533376 to 0.0392539375541968	0.13317	0.185487
s__Eubacterium_ramulus	H_vs_Synbiotics	0.0204389	0.00477357644369951 to 0.0393614821946089	0.00318285	0.00655556
s__Eubacterium_ramulus	NIP_vs_Placebo	-6.61e-05	-0.0210297595199274 to 5.28616416371622e-06	0.344411	0.935614
s__Eubacterium_ramulus	NIP_vs_Synbiotics	6.26e-05	-1.69444227664071e-06 to 0.0015247733069742	0.746283	0.882163
s__Eubacterium_ramulus	Placebo_vs_Synbiotics	4.81e-05	-8.02555879726728e-06 to 0.0228878678466711	0.272083	0.539961
s__Eubacterium_sp._AF17-7	H_vs_NIP	3.98e-05	-5.73287036470841e-05 to 0.0109342218844074	0.0408414	0.0513811
s__Eubacterium_sp._AF17-7	H_vs_Placebo	4.82e-05	-3.20918726054141e-05 to 0.0288789146826882	0.229652	0.308842
s__Eubacterium_sp._AF17-7	H_vs_Synbiotics	0.00659664	8.02902316704409e-05 to 0.0289939583811313	0.000488485	0.00238136
s__Eubacterium_sp._AF17-7	NIP_vs_Placebo	-6.56e-05	-5.82783973997245e-05 to 1.26675862907811e-06	0.645948	0.935614
s__Eubacterium_sp._AF17-7	NIP_vs_Synbiotics	4.11e-05	-4.65684038565874e-05 to 6.70423034190626e-05	0.0265513	0.108124
s__Eubacterium_sp._AF17-7	Placebo_vs_Synbiotics	3.58e-05	-5.52304034580398e-05 to 0.0167672560499314	0.0194495	0.085741
s__Eubacterium_ventriosum	H_vs_NIP	0.0293304	5.978470888094e-05 to 0.0537010175870948	0.0136435	0.0204652
s__Eubacterium_ventriosum	H_vs_Placebo	0.00690065	-0.0144259948280709 to 0.07336859857505	0.425182	0.487709
s__Eubacterium_ventriosum	H_vs_Synbiotics	0.0388471	0.00630341658834462 to 0.0976350965942309	6.91e-05	0.000539071
s__Eubacterium_ventriosum	NIP_vs_Placebo	-0.0057814	-0.0242593668282734 to 1.47350396833798e-05	0.230066	0.935614
s__Eubacterium_ventriosum	NIP_vs_Synbiotics	1.87e-05	1.50378706317284e-05 to 0.0127905386441654	0.0141614	0.0910378
s__Eubacterium_ventriosum	Placebo_vs_Synbiotics	0.011623	1.96519892215993e-05 to 0.0610753805522576	0.00224347	0.0448399
s__Faecalibacillus_intestinalis	H_vs_NIP	0.0714994	0.0240952379921661 to 0.145748014981135	0.00214675	0.00558156
s__Faecalibacillus_intestinalis	H_vs_Placebo	0.0628154	0.0022761343363732 to 0.158859649037087	0.0164926	0.0402007
s__Faecalibacillus_intestinalis	H_vs_Synbiotics	0.0590774	0.00180371103699954 to 0.141594594802689	0.0195476	0.0224223
s__Faecalibacillus_intestinalis	NIP_vs_Placebo	-5.94e-05	-0.0268966098298805 to 0.0232238722991938	0.96114	1
s__Faecalibacillus_intestinalis	NIP_vs_Synbiotics	-1.44e-05	-0.0244611303874424 to 0.0130611757515587	0.616004	0.866256
s__Faecalibacillus_intestinalis	Placebo_vs_Synbiotics	-2.57e-05	-0.044523171106285 to 0.0334731405537973	0.706927	0.837725
s__Flavonifractor_plautii	H_vs_NIP	-0.141586	-0.410556964538906 to -0.0388270314922749	0.000712232	0.00294181
s__Flavonifractor_plautii	H_vs_Placebo	-0.147449	-0.447757635732972 to -0.0327021214587329	0.00215505	0.0168094
s__Flavonifractor_plautii	H_vs_Synbiotics	-0.093786	-0.301474966799425 to -0.0085054623890835	0.0155284	0.0189253
s__Flavonifractor_plautii	NIP_vs_Placebo	0.000184897	-0.148779094095732 to 0.184368206631736	0.995286	1
s__Flavonifractor_plautii	NIP_vs_Synbiotics	0.0096322	-0.0940275696802513 to 0.155787048297181	0.764541	0.882163
s__Flavonifractor_plautii	Placebo_vs_Synbiotics	0.0158263	-0.185826891648796 to 0.204115141091377	0.672485	0.830716
s__Hungatella_hathewayi	H_vs_NIP	-0.00209547	-0.00884750799507576 to -4.79496948333883e-05	0.00178808	0.00558156
s__Hungatella_hathewayi	H_vs_Placebo	-0.00282448	-0.0156558671229746 to -4.79748439590876e-05	0.00125217	0.0162783
s__Hungatella_hathewayi	H_vs_Synbiotics	-0.00135746	-0.0167454782998207 to -7.03162870256371e-05	0.0107457	0.0155215
s__Hungatella_hathewayi	NIP_vs_Placebo	-4.19e-05	-0.00553469089499061 to 0.00347670073582944	0.527716	0.935614
s__Hungatella_hathewayi	NIP_vs_Synbiotics	2.04e-05	-0.00179319415024565 to 0.00230019781603443	0.980905	0.980905
s__Hungatella_hathewayi	Placebo_vs_Synbiotics	1.64e-05	-0.00387999606508747 to 0.00758425216277248	0.534034	0.747647
s__Klebsiella_pneumoniae	H_vs_NIP	-0.0408814	-0.169961778753669 to -0.00489769666767018	1.69e-06	6.57e-05
s__Klebsiella_pneumoniae	H_vs_Placebo	-0.0302306	-0.598557954193055 to -0.0086397484939884	4.06e-06	0.00015821
s__Klebsiella_pneumoniae	H_vs_Synbiotics	-0.0060344	-0.0349869984224064 to -2.84133403922544e-05	0.00264676	0.00607197
s__Klebsiella_pneumoniae	NIP_vs_Placebo	-0.00493172	-0.0739128787051597 to 0.0457601249361969	0.445134	0.935614
s__Klebsiella_pneumoniae	NIP_vs_Synbiotics	-0.00757318	-2.35520914741438e-05 to 0.109979741343191	0.0347109	0.0425069
s__Klebsiella_pneumoniae	Placebo_vs_Synbiotics	-0.0234295	-1.51856439926023e-05 to 0.590151536184697	0.041679	0.0489984
s__Ligilactobacillus_salivarius	H_vs_NIP	-3.11e-05	-1.75612808105256e-05 to -3.77103727993906e-05	0.0034702	0.00676689
s__Ligilactobacillus_salivarius	H_vs_Placebo	-1.49e-05	-3.72102219066717e-05 to 2.01876338122861e-05	0.0422593	0.08357
s__Ligilactobacillus_salivarius	H_vs_Synbiotics	-2.62e-05	-3.47061236221653e-05 to 3.08695993315933e-05	0.0146943	0.0184864
s__Ligilactobacillus_salivarius	NIP_vs_Placebo	4.36e-06	-4.27527519658408e-05 to 6.40102516350514e-05	0.608578	0.935614
s__Ligilactobacillus_salivarius	NIP_vs_Synbiotics	8.39e-06	-1.07549437016906e-05 to 2.0018977498454e-05	0.556174	0.863029
s__Ligilactobacillus_salivarius	Placebo_vs_Synbiotics	-3.03e-05	-6.60547466371068e-05 to 3.19627073631331e-05	0.906987	0.906987
s__Limosilactobacillus_mucosae	H_vs_NIP	2.62e-05	-5.61614469697403e-05 to 1.88609009191361e-05	0.386346	0.418541
s__Limosilactobacillus_mucosae	H_vs_Placebo	-2.82e-06	-3.33694148681759e-05 to 2.81113045742595e-05	0.968845	0.968845
s__Limosilactobacillus_mucosae	H_vs_Synbiotics	-2.38e-05	-0.0134618844508302 to -3.83487439454699e-05	0.00327081	0.00655556
s__Limosilactobacillus_mucosae	NIP_vs_Placebo	-3.78e-05	-4.46801638547677e-05 to 2.7108668939426e-05	0.422441	0.935614
s__Limosilactobacillus_mucosae	NIP_vs_Synbiotics	-8.71e-06	-0.0125666384652883 to -5.13731351787075e-05	1.03e-05	0.000231849
s__Limosilactobacillus_mucosae	Placebo_vs_Synbiotics	-4.81e-06	-0.0162516118819517 to -1.64194128079454e-05	0.0204145	0.045741
s__Megasphaera_micronuciformis	H_vs_NIP	-2.36e-05	-0.00165334802821818 to -2.62561783999828e-05	0.00598518	0.0101225
s__Megasphaera_micronuciformis	H_vs_Placebo	-1.24e-05	-4.54666873672162e-07 to 6.37089046871894e-05	0.0428564	0.08357
s__Megasphaera_micronuciformis	H_vs_Synbiotics	-2.87e-05	-0.00183866819963107 to -1.60308277811284e-06	0.00368302	0.00683989
s__Megasphaera_micronuciformis	NIP_vs_Placebo	1.78e-05	-1.80389930646975e-05 to 2.48016894253052e-05	0.694364	0.94686
s__Megasphaera_micronuciformis	NIP_vs_Synbiotics	-3.38e-05	-0.00128939502067614 to 8.08870346915095e-05	0.584982	0.866256
s__Megasphaera_micronuciformis	Placebo_vs_Synbiotics	-3.09e-05	-0.00187237122372393 to 2.73817417135312e-05	0.477525	0.736274
s__Methanobrevibacter_smithii	H_vs_NIP	1.12e-05	7.87430119223824e-05 to 0.00113841068342935	0.00888595	0.0138621
s__Methanobrevibacter_smithii	H_vs_Placebo	2.78e-05	-3.48132014968743e-05 to 0.00144269864103267	0.0630545	0.106918
s__Methanobrevibacter_smithii	H_vs_Synbiotics	1.35e-05	-4.60789489539866e-05 to 0.00122193866681944	0.0655974	0.0655974
s__Methanobrevibacter_smithii	NIP_vs_Placebo	-2.51e-06	-4.96268277198043e-05 to 3.43761788964824e-05	1	1
s__Methanobrevibacter_smithii	NIP_vs_Synbiotics	-3.46e-05	-1.88045623471449e-05 to 3.32440512636929e-05	0.829728	0.908034
s__Methanobrevibacter_smithii	Placebo_vs_Synbiotics	-1.31e-05	-2.54795257515463e-05 to 1.43645796325099e-05	0.829622	0.871103
s__Paeniclostridium_sordellii	Placebo_vs_Synbiotics	0	0 to 7.68432108038817e-05	0.0883134	0.221942
s__Parabacteroides_johnsonii	H_vs_NIP	3.27e-05	-5.50178992730942e-07 to 0.00237314122595784	0.0515874	0.0628721
s__Parabacteroides_johnsonii	H_vs_Placebo	6.28e-05	-2.8205175187044e-05 to 0.00322650360562091	0.300904	0.391175
s__Parabacteroides_johnsonii	H_vs_Synbiotics	0.00135382	8.30926236415423e-05 to 0.00644700863091409	0.00075778	0.00295534
s__Parabacteroides_johnsonii	NIP_vs_Placebo	-5.91e-06	-2.04520878571226e-05 to 4.39309719028519e-05	0.617685	0.935614
s__Parabacteroides_johnsonii	NIP_vs_Synbiotics	1.1e-05	-8.27806295975176e-05 to 8.79489883375535e-06	0.0402532	0.12076
s__Parabacteroides_johnsonii	Placebo_vs_Synbiotics	5.21e-05	-6.45450856183692e-05 to 0.0024517928089701	0.0423468	0.148214
s__Phascolarctobacterium_succinatutens	H_vs_NIP	-2.68e-05	-7.07653046215264e-05 to 5.46519167302748e-05	0.143848	0.165002
s__Phascolarctobacterium_succinatutens	H_vs_Placebo	-1.59e-05	-5.962588054574e-05 to 3.31052904198563e-05	0.416253	0.487709
s__Phascolarctobacterium_succinatutens	H_vs_Synbiotics	-5.5e-05	-0.00296943985875524 to -2.14487594626845e-05	0.00224346	0.00546843
s__Phascolarctobacterium_succinatutens	NIP_vs_Placebo	4.12e-06	-5.48639239725641e-05 to 7.18236863854875e-05	0.628375	0.935614
s__Phascolarctobacterium_succinatutens	NIP_vs_Synbiotics	-7.45e-05	-0.00178136143878849 to 8.35538511870298e-06	0.0323624	0.108124
s__Phascolarctobacterium_succinatutens	Placebo_vs_Synbiotics	-2.06e-05	-0.00292005673761392 to 2.14806276316592e-05	0.0579995	0.173998
s__Phocaeicola_plebeius	H_vs_NIP	0.18568	0.0372486254087375 to 2.86324962455566	0.000369312	0.0020576
s__Phocaeicola_plebeius	H_vs_Placebo	0.183343	0.0269660065155221 to 6.04532481674156	0.00391528	0.0226538
s__Phocaeicola_plebeius	H_vs_Synbiotics	0.172583	0.0221493498370155 to 2.99595796262337	0.0113004	0.0157399
s__Phocaeicola_plebeius	NIP_vs_Placebo	3.51e-05	-0.00298421741559841 to 0.0076996003927619	0.518144	0.935614
s__Phocaeicola_plebeius	NIP_vs_Synbiotics	-0.00329279	-0.0336541012484503 to 0.00323912369406633	0.397662	0.69938
s__Phocaeicola_plebeius	Placebo_vs_Synbiotics	-0.00754644	-0.0626405988231394 to 0.00208343179498532	0.291481	0.539961
s__Prevotella_copri	H_vs_NIP	0.532018	0.166725198974989 to 16.7234101879852	0.00201753	0.00558156
s__Prevotella_copri	H_vs_Placebo	0.613273	0.0804124597154321 to 43.935392400999	0.00943733	0.0334596
s__Prevotella_copri	H_vs_Synbiotics	0.519338	0.0969057742550062 to 19.9731618800798	0.00914909	0.0142726
s__Prevotella_copri	NIP_vs_Placebo	0.0109014	-0.0975209504988547 to 0.193163121289366	0.753746	0.983097
s__Prevotella_copri	NIP_vs_Synbiotics	-0.00538451	-0.121519624787623 to 0.100992868126617	0.72237	0.882163
s__Prevotella_copri	Placebo_vs_Synbiotics	-0.034383	-0.219254326474245 to 0.118957726608326	0.50838	0.736274
s__Prevotella_hominis	H_vs_NIP	0.000577704	1.537175796189e-05 to 0.00426211776966309	0.00622923	0.0101225
s__Prevotella_hominis	H_vs_Placebo	2.15e-05	-4.92585107140741e-06 to 0.00475384439272328	0.0768715	0.124916
s__Prevotella_hominis	H_vs_Synbiotics	0.00172081	5.04889462300677e-05 to 0.00473504809192296	0.00444431	0.00787854
s__Prevotella_hominis	NIP_vs_Placebo	-1.96e-05	-4.35338680156674e-05 to 4.09477755171626e-05	0.895471	1
s__Prevotella_hominis	NIP_vs_Synbiotics	3.61e-05	-8.64236354729064e-06 to 4.70759609709725e-05	0.394359	0.69938
s__Prevotella_hominis	Placebo_vs_Synbiotics	7.48e-05	-4.99392576677173e-05 to 8.71415643763957e-05	0.436501	0.736274
s__Prevotella_rara	H_vs_NIP	4.79e-06	-7.57412618525555e-05 to 1.9324296105008e-05	0.0328168	0.0435638
s__Prevotella_rara	H_vs_Placebo	0	0 to 5.04939940134064e-05	0.0417621	0.08357
s__Prevotella_rara	H_vs_Synbiotics	6.49e-05	-2.92744876982032e-05 to 2.1070239537692e-05	0.0492752	0.0519387
s__Prevotella_rara	NIP_vs_Placebo	0	0 to 0	0.323744	0.935614
s__Prevotella_rara	NIP_vs_Synbiotics	3.48e-05	-2.52664361410586e-05 to 5.9258212470901e-05	0.723656	0.882163
s__Roseburia_inulinivorans	H_vs_NIP	0.192875	-0.0584010047970997 to 0.485132132294949	0.128522	0.15189
s__Roseburia_inulinivorans	H_vs_Placebo	0.0638429	-1.05423228634852 to 0.545474039941086	0.478767	0.518665
s__Roseburia_inulinivorans	H_vs_Synbiotics	0.418922	0.193419256370078 to 0.924541019369814	5.82e-05	0.000539071
s__Roseburia_inulinivorans	NIP_vs_Placebo	-0.00626941	-1.07178865105391 to 0.168194528902516	0.79888	0.9986
s__Roseburia_inulinivorans	NIP_vs_Synbiotics	0.157695	0.00327075388090167 to 0.779950544381991	0.0126561	0.0910378
s__Roseburia_inulinivorans	Placebo_vs_Synbiotics	0.699235	-4.92279546222682e-05 to 2.30983957225063	0.0951181	0.221942
s__Ruminococcus_bromii	H_vs_NIP	0.00421123	6.59084469660683e-06 to 0.206053921557043	0.0335106	0.0435638
s__Ruminococcus_bromii	H_vs_Placebo	0.0302635	1.04648923305105e-05 to 0.408243860649844	0.00501423	0.0244444
s__Ruminococcus_bromii	H_vs_Synbiotics	0.0229283	6.11399292482734e-05 to 0.347414315439081	0.0190682	0.0224223
s__Ruminococcus_bromii	NIP_vs_Placebo	2.17e-06	-1.01904675806166e-05 to 0.00191026697249656	0.189993	0.935614
s__Ruminococcus_bromii	NIP_vs_Synbiotics	5.68e-05	-2.23630566425421e-05 to 4.50811644971565e-05	0.75554	0.882163
s__Ruminococcus_bromii	Placebo_vs_Synbiotics	-3.79e-05	-0.0034399775047497 to 2.05594128160902e-06	0.295693	0.539961
s__Ruminococcus_sp._1001270H_150608_F2	H_vs_NIP	5.33e-06	8.12720860361049e-06 to 0.00124216231590761	0.000103022	0.000803574
s__Ruminococcus_sp._1001270H_150608_F2	H_vs_Placebo	1.22e-06	2.55061804155498e-05 to 0.00208248403562463	0.0124602	0.0358111
s__Ruminococcus_sp._1001270H_150608_F2	H_vs_Synbiotics	1.71e-05	6.20196442437594e-05 to 0.00130814878822297	0.0125619	0.0168935
s__Ruminococcus_sp._1001270H_150608_F2	NIP_vs_Placebo	-3.26e-05	-8.54635561258249e-05 to 8.3306366208911e-06	0.905703	1
s__Ruminococcus_sp._1001270H_150608_F2	NIP_vs_Synbiotics	-4.21e-05	-6.97145627995211e-05 to 7.74373250714944e-06	0.50424	0.810386
s__Ruminococcus_sp._1001270H_150608_F2	Placebo_vs_Synbiotics	-2.45e-05	-1.53555168773522e-05 to 1.6014215075433e-05	0.667265	0.830716
s__Streptococcus_infantarius	NIP_vs_Placebo	-2.87e-05	-3.39850509617286e-05 to 6.16518946173702e-06	0.015198	0.683912
s__Streptococcus_infantarius	NIP_vs_Synbiotics	0	0 to 0	0.331687	0.648953
s__Streptococcus_infantarius	Placebo_vs_Synbiotics	0	0 to 5.9526099218551e-05	0.0129304	0.085741
s__Sutterella_sp._KLE1602	H_vs_NIP	-2.71e-05	-0.00163933095375811 to -3.79538058414418e-05	0.00381948	0.00709332
s__Sutterella_sp._KLE1602	H_vs_Placebo	-4.56e-05	-0.00316948290618387 to 6.68319975044168e-06	0.0162211	0.0402007
s__Sutterella_sp._KLE1602	H_vs_Synbiotics	-2.72e-05	-0.00363857298634179 to -7.40037725390982e-05	0.00157264	0.00436845
s__Sutterella_sp._KLE1602	NIP_vs_Placebo	-2.95e-05	-4.88121825138972e-05 to 3.79224398312533e-05	0.983913	1
s__Sutterella_sp._KLE1602	NIP_vs_Synbiotics	-1.98e-06	-0.00286580292975337 to 3.15824175812281e-05	0.419628	0.69938
s__Sutterella_sp._KLE1602	Placebo_vs_Synbiotics	-3.79e-05	-0.00351384237077233 to 2.39538858262301e-06	0.49258	0.736274
s__Sutterella_wadsworthensis	NIP_vs_Placebo	-2.38e-05	-4.22711549164622e-05 to 1.04406888274283e-05	0.951119	1
s__Sutterella_wadsworthensis	NIP_vs_Synbiotics	-4.43e-05	-2.14161225789355e-05 to 3.47223232181226e-05	0.847499	0.908034
s__Sutterella_wadsworthensis	Placebo_vs_Synbiotics	-2.79e-05	-3.05701127248216e-05 to 4.24016104008917e-05	0.876354	0.897729
s__Veillonella_atypica	H_vs_NIP	-0.038342	-0.110354871232955 to -0.0130086700987128	1.91e-05	0.000247859
s__Veillonella_atypica	H_vs_Placebo	-0.0195205	-0.059290711450998 to -0.00252358520153865	0.000181373	0.00353677
s__Veillonella_atypica	H_vs_Synbiotics	-0.0435521	-0.179902043429089 to -0.00295455299538791	0.000371857	0.00238136
s__Veillonella_atypica	NIP_vs_Placebo	0.00523963	-0.0149546401428055 to 0.0677411644457156	0.660557	0.935614
s__Veillonella_atypica	NIP_vs_Synbiotics	-5.23e-05	-0.0708610733445081 to 0.0251444188911264	0.727449	0.882163
s__Veillonella_atypica	Placebo_vs_Synbiotics	-0.00605183	-0.179964361712975 to 0.0106200948968397	0.563791	0.763845
s__Veillonella_parvula	H_vs_NIP	-0.0859402	-0.195010758865465 to -0.0378897872097865	8.45e-05	0.000803574
s__Veillonella_parvula	H_vs_Placebo	-0.0304718	-0.163195728199044 to -0.0023122576581392	0.0114649	0.0358111
s__Veillonella_parvula	H_vs_Synbiotics	-0.0349695	-0.268385088082238 to -0.0085118125247366	0.00168017	0.00436845
s__Veillonella_parvula	NIP_vs_Placebo	0.0361209	-0.0299564705165192 to 0.167693949693226	0.347293	0.935614
s__Veillonella_parvula	NIP_vs_Synbiotics	0.0106116	-0.0432836211777633 to 0.0922660185164925	0.602371	0.866256
s__Veillonella_parvula	Placebo_vs_Synbiotics	-0.00539301	-0.166662120773508 to 0.0843017334287347	0.720426	0.837725
s__Veillonella_tobetsuensis	H_vs_NIP	-0.0043427	-0.0186928849101712 to -6.95105074601181e-06	0.00195953	0.00558156
s__Veillonella_tobetsuensis	H_vs_Placebo	-0.00121734	-0.0120970465831696 to 4.25063946948655e-05	0.105347	0.152168
s__Veillonella_tobetsuensis	H_vs_Synbiotics	-0.00387459	-0.041137240611831 to -5.25388862224348e-05	0.0131598	0.0171077
s__Veillonella_tobetsuensis	NIP_vs_Placebo	6.11e-05	-0.00246805264604253 to 0.0108167055799998	0.4884	0.935614
s__Veillonella_tobetsuensis	NIP_vs_Synbiotics	-6.33e-05	-0.00499491788281694 to 0.00486282699642877	0.944023	0.965479
s__Veillonella_tobetsuensis	Placebo_vs_Synbiotics	-5.2e-05	-0.0277358396430974 to 0.00476026841141924	0.491132	0.736274
