# Supplementary material for: Alterations in the intestinal microbiome and metabolic profile of patients with cirrhosis supplemented with lactulose, Clostridium butyricum, and Bifidobacterium longum infantis: a randomized placebo-controlled trial
Source: Front Microbiol. 2023 Apr 26;14:1169811. doi: 10.3389/fmicb.2023.1169811 (PMC10170289; doi:10.3389/fmicb.2023.1169811)
Supplement: Supplementary file 2 [file Table_2.xls]

## Sheet: phage_fc
Supplementary Table 2 Comparison of the phages that were differentially abundant between groups
taxon	NIP vs H		Placebo vs NIP		Synbiotics vs NIP		Placebo vs Synbiotics		Synbiotics vs H
	log2FC	P	log2FC	P	log2FC	P	log2FC	P	log2FC	P
s__Escherichia_phage_phi467	8.93873	0.343717	-5	0.193564	-2.07285	0.122639	-5	0.0381727	6.86588	0.040197
s__Enterobacter_phage_LAU1	9	0.0499447	-0.884309	0.437355	-5	0.0538618	9	0.0114479	0	NaN
s__Klebsiella_phage_020009	9	0.314476	-1.13926	0.0700089	-5	0.322929	9	0.0307407	0	NaN
s__Salmonella_phage_SSU5	9	0.146735	0.74727	0.0878602	-5	0.153683	9	0.0114479	0	NaN
s__Klebsiella_phage_ST11-VIM1phi8.1	4.41267	0.343717	-0.470806	0.415443	-5	0.108016	9	0.0307407	-5	0.342474
s__Escherichia_phage_DN1	0.518449	0.158856	1.41726	0.0349454	-0.166431	0.176316	1.58369	0.00365725	0.352018	0.962913
s__Bacteriophage_sp.	2.47386	0.0413076	0.573466	0.144189	-1.26104	0.487788	1.8345	0.0428679	1.21282	0.207673
s__Klebsiella_phage_ST11-OXA245phi3.2	6.89575	0.0201968	0.26326	0.987013	-2.47648	0.0286283	2.73974	0.0616633	4.41927	0.98071
s__Klebsiella_phage_ST16-OXA48phi5.1	6.66015	0.0131712	-1.07288	0.753392	-2.76965	0.379868	1.69677	0.316266	3.8905	0.085468
s__Klebsiella_phage_ST846-OXA48phi9.1	5.51031	0.0152933	2.76641	0.5416	-1.33485	0.436279	4.10126	0.948212	4.17546	0.0803413
s__Klebsiella_phage_KPP5665-2	9	0.0499447	-0.963901	0.415443	-4.65356	0.186776	3.68966	0.760804	9	0.325513
s__Klebsiella_phage_1_LV-2017	9	0.00807917	2.45194	0.429852	2.78275	0.404905	-0.330816	0.227287	9	0.0384589
s__Klebsiella_phage_ST512-KPC3phi13.3	3.96394	0.00464659	0.487721	0.565144	1.67465	0.523069	-1.18693	0.833634	5.63858	0.0235064
s__Klebsiella_phage_2b_LV-2017	9	0.0499447	-5	0.117892	-4.38323	0.788508	-5	0.159492	9	0.0763601
s__Streptococcus_satellite_phage_Javan328	-5	0.0499252	0	NaN	9	0.16458	-5	0.443185	-2.85886	0.563628
s__Streptococcus_satellite_phage_Javan652	-5	0.171791	0	NaN	9	0.0137478	-5	0.159492	1.78375	0.304765
s__crAssphage_cr124_1	-5	0.0154331	9	0.0859692	9	0.16458	-3.59067	0.807587	-3.20212	0.338724
s__CrAssphage_ES_ALL_000190F	-0.641613	0.0133045	-0.526187	0.385088	0.175666	0.090284	-0.701853	0.744798	-0.465947	0.490299
s__Streptococcus_satellite_phage_Javan357	-5	0.0499252	0	NaN	0	NaN	0	NaN	-5	0.168142
s__crAssphage_cr50_1	-5	0.0499252	0	NaN	0	NaN	0	NaN	-5	0.168142
s__Streptococcus_satellite_phage_Javan296	-5	0.0499252	0	NaN	0	NaN	0	NaN	-5	0.168142
s__Streptococcus_satellite_phage_Javan323	-5	0.0499252	0	NaN	0	NaN	0	NaN	-5	0.168142
s__Streptococcus_satellite_phage_Javan360	-5	0.0499252	0	NaN	0	NaN	0	NaN	-5	0.168142
