# Supplementary material for: Alterations in the intestinal microbiome and metabolic profile of patients with cirrhosis supplemented with lactulose, Clostridium butyricum, and Bifidobacterium longum infantis: a randomized placebo-controlled trial
Source: Front Microbiol. 2023 Apr 26;14:1169811. doi: 10.3389/fmicb.2023.1169811 (PMC10170289; doi:10.3389/fmicb.2023.1169811)
Supplement: Supplementary file 3 [file Table_3.xlsx]

## Sheet: deferential metabolites
Supplementary Table 3 Comparison of the differentially abundant metabolites in the Placebo group versus the Synbiotic group and the Synbiotic group versus the NIP group
taxon	NIP vs H		Placebo vs NIP		Synbiotics vs NIP		Placebo vs Synbiotics		Synbiotics vs H		module	name
	log2FC	P value	log2FC	P value	log2FC	P value	log2FC	P value	log2FC	P value
pos_1780	0.349192	0.0340704	0.378972	0.171606	-4.9544	0.00287914	5.33338	0.000166776	-4.60521	0.188358	oligopeptides	pos_1780:Asp Glu Tyr
pos_696	-0.0526017	0.494875	-0.0209651	0.20624	-3.0814	0.00238213	3.06044	0.00139381	-3.13401	0.00241955	oligopeptides	pos_696:Leu Thr Lys
pos_2213	-0.576406	0.704754	0.700241	0.00750014	-2.36427	0.00363005	3.06451	3.79462e-05	-2.94067	0.00224531	oligopeptides	pos_2213:Asp Tyr Ala
neg_926	-0.120602	0.511026	0.0344808	0.252599	-1.79233	0.000600244	1.82681	0.0299138	-1.91293	0.000146902	oligopeptides	neg_926:Thr-Hydroxyproline
pos_1690	0.830781	0.0860021	0.195749	0.365342	-1.2447	0.0198278	1.44045	0.00539663	-0.413923	0.525756	oligopeptides	pos_1690:Thr Phe Asn Thr
pos_1934	-0.897464	0.223802	0.931077	0.0932857	-1.19807	0.00982395	2.12915	0.000692564	-2.09553	0.000370948	oligopeptides	pos_1934:Ser Ile Gly
pos_792	-0.155733	0.649279	0.28491	0.654566	-1.04559	0.037555	1.3305	0.0277213	-1.20132	0.0690803	oligopeptides	pos_792:Gly Asp Pro Val
pos_2339	0.282081	0.342606	-0.260273	0.238684	-1.02942	0.00363005	0.769147	0.00216214	-0.74734	0.143956	oligopeptides	pos_2339:Val His Val
pos_1566	0.324322	0.511026	0.349681	0.123661	-0.891595	0.0305619	1.24128	0.00267218	-0.567273	0.138317	oligopeptides	pos_1566:Ser Glu Ile Glu
pos_1521	0.176194	0.317365	0.136858	0.383639	-0.876906	0.0170584	1.01376	0.0158383	-0.700712	0.233674	oligopeptides	pos_1521:Ser Asp Ile Thr
pos_663	-0.830018	0.0425648	0.894393	0.15598	-0.863357	0.0429245	1.75775	0.00539663	-1.69338	0.000483048	oligopeptides	pos_663:Arg Glu Ile
pos_414	-0.20112	0.569617	0.505786	0.0482051	-0.697547	0.0247021	1.20333	0.000125955	-0.898667	0.00324375	oligopeptides	pos_414:Ile Tyr Asp
pos_615	-0.0718452	0.317365	0.104832	0.182642	-0.623597	0.0094298	0.728429	0.00124478	-0.695442	0.00324375	oligopeptides	pos_615:His Val Leu
pos_368	-0.228011	0.781148	0.262804	0.0718164	-0.615724	0.0120188	0.878529	0.000421999	-0.843735	0.0156849	oligopeptides	pos_368:Gln Glu Tyr
pos_530	-0.0363179	0.204954	0.0718244	0.107646	-0.590524	0.0135313	0.662348	0.00296513	-0.626842	0.00324375	oligopeptides	pos_530:Arg Val Leu
pos_93	-0.00516661	0.631188	0.0302698	0.402475	-0.121587	0.000104114	0.151857	0.00037141	-0.126754	0.000370948	oligopeptides	pos_93:Trp Ile
pos_924	0.0143451	0.502916	0.0551229	0.127936	-0.124273	0.000125454	0.179396	7.58659e-07	-0.109928	0.000574073	oligopeptides	pos_924:Glu Trp
pos_837	-0.117143	0.929572	0.180469	0.132323	-0.255828	0.0152065	0.436297	0.000542255	-0.372971	0.0187085	oligopeptides	pos_837:His Glu Leu
pos_807	-0.0389255	0.667577	0.3564	0.103905	-0.107572	0.0363042	0.463972	0.00267218	-0.146498	0.0599323	oligopeptides	pos_807:Glu Gln Tyr
pos_805	0.0127906	0.604456	0.0707797	0.0639211	-0.107621	0.0158035	0.178401	0.000250767	-0.0948305	0.0628654	oligopeptides	pos_805:Asp Gln Ile
pos_768	0.079724	0.969785	0.233093	0.0179719	-0.252798	0.00316094	0.485891	1.67196e-05	-0.173074	0.00430941	oligopeptides	pos_768:Ser Phe Glu
pos_662	-0.0346263	0.140912	0.0357611	0.161066	-0.105987	8.08649e-05	0.141748	0.000125955	-0.140613	4.93117e-06	oligopeptides	pos_662:Ile Ile
pos_531	-0.14095	0.00666185	0.133129	0.0899419	-0.200969	0.0033109	0.334098	0.000109159	-0.341919	5.58102e-06	oligopeptides	pos_531:Asn Lys Phe
pos_556	0.00240661	0.640207	0.0577392	0.11544	-0.278403	0.00798846	0.336142	3.2357e-05	-0.275997	0.0147753	oligopeptides	pos_556:Asn Leu Thr
pos_436	-0.0689765	0.0933127	0.0777486	0.083538	-0.125157	0.00734339	0.202905	0.000219267	-0.194133	0.000133362	oligopeptides	pos_436:Leu Tyr Val
pos_391	0.71179	0.101106	0.560821	0.218819	-0.482939	0.014071	1.04376	0.00240519	0.228851	0.525756	oligopeptides	pos_391:His Ile Val
pos_349	-0.476389	0.527444	0.834036	0.0639211	-0.306361	0.0238251	1.1404	0.000166776	-0.78275	0.0907354	oligopeptides	pos_349:Gly Phe Ser
pos_1121	0.356103	0.0166298	0.830224	0.356397	-0.611769	0.00186999	1.44199	6.04119e-05	-0.255667	0.378237	oligopeptides	pos_1121:Asn Phe Asp
pos_1198	1.25204	0.0630115	0.291519	0.431725	-0.581146	0.0130097	0.872665	0.000988739	0.670897	0.712792	oligopeptides	pos_1198:Val Ile His
pos_316	-0.0263543	0.238716	0.0469759	0.0567422	-0.113002	7.11393e-05	0.159978	3.94365e-06	-0.139356	5.58102e-06	oligopeptides	pos_316:Thr Leu
pos_285	0.036238	0.155284	0.0350286	0.338916	-0.284529	0.00196367	0.319558	0.000988739	-0.248291	0.132847	oligopeptides	pos_285:Asn Thr Leu
pos_2271	0.0637864	0.859684	0.172856	0.0899419	-0.210009	0.0443624	0.382865	0.00296513	-0.146223	0.0382263	oligopeptides	pos_2271:Ile Asp Gln
pos_20	0.32019	0.23367	0.283575	0.194183	-0.180296	0.00765995	0.46387	0.00111016	0.139894	0.149766	oligopeptides	pos_20:Arg Ile Tyr
pos_2092	-0.0306078	0.586919	0.0930906	0.0133563	-0.129713	0.00262007	0.222803	6.9234e-06	-0.16032	0.00165532	oligopeptides	pos_2092:Leu Glu Thr
pos_2048	-0.0699615	0.178859	0.118024	0.483056	-0.448556	0.0274999	0.56658	0.0373785	-0.518518	0.461023	oligopeptides	pos_2048:Asn Gln Val
pos_1895	0.0640232	0.200425	0.0769694	0.119496	-0.381471	0.0146292	0.458441	0.000692564	-0.317448	0.225638	oligopeptides	pos_1895:Asp Pro Val
pos_1811	-0.242856	0.425645	0.318509	0.00537347	0.136939	0.037555	0.18157	3.94365e-06	-0.105917	0.00740848	oligopeptides	pos_1811:Val Leu Asp
pos_1680	-0.0272877	0.569617	0.0790979	0.066471	-0.318428	0.00868289	0.397526	0.000542255	-0.345716	0.00495058	oligopeptides	pos_1680:Val Lys Val
pos_1647	-0.0363755	0.270584	0.0561154	0.25976	-0.101429	0.0327594	0.157544	0.0122754	-0.137804	0.00530175	oligopeptides	pos_1647:Gln Leu Ala
pos_1484	-0.0763409	0.355687	0.153167	0.289772	-0.256961	0.00249856	0.410127	0.000613278	-0.333301	0.0423749	oligopeptides	pos_1484:Tyr Glu Thr
pos_1462	0.0404108	0.69539	0.0238551	0.606497	-0.135746	0.00734339	0.159601	0.00942537	-0.0953354	0.0690803	oligopeptides	pos_1462:Ser Ser Phe
pos_1390	-0.277737	0.254308	0.335516	0.0443498	0.128255	0.0473581	0.20726	0.000286315	-0.149481	0.00178801	oligopeptides	pos_1390:Val Tyr Asp
pos_1388	-0.00411518	0.830028	0.0294433	0.729322	-0.324692	0.00249856	0.354136	0.00240519	-0.328807	0.00178801	oligopeptides	pos_1388:Leu His Leu
pos_1383	-0.00807771	0.800609	0.107446	0.0462444	-0.137144	0.014071	0.24459	0.000250767	-0.145222	0.027758	oligopeptides	pos_1383:Val Phe
pos_1291	-0.00193688	0.448079	0.00758553	0.571495	-0.143523	8.85449e-07	0.151109	9.44271e-05	-0.14546	3.92738e-05	oligopeptides	pos_1291:Ser Trp
pos_1256	-0.157131	0.527444	0.189664	0.11544	-0.238599	0.00765995	0.428263	0.000421999	-0.39573	0.00374299	oligopeptides	pos_1256:Val Leu Asn
pos_1254	0.184382	0.0212991	0.158791	0.441736	-0.275548	0.00153428	0.434339	0.000250767	-0.0911657	0.325014	oligopeptides	pos_1254:Glu Ser Gln
pos_1174	-0.0262701	0.502916	0.098911	0.0114604	-0.311525	0.0429245	0.410436	3.2357e-05	-0.337795	0.00348542	oligopeptides	pos_1174:Ser Leu Glu
pos_1155	-0.0290822	0.40387	0.10195	0.00452501	-0.105595	0.0034672	0.207546	8.45371e-08	-0.134677	0.000133362	oligopeptides	pos_1155:Val Ile Gly
pos_1117	0.0220177	0.502916	0.0551156	0.188349	-0.100472	0.0130097	0.155588	0.000421999	-0.0784548	0.0382263	oligopeptides	pos_1117:Glu Ala Tyr
pos_1035	-0.0755284	0.349108	0.192841	0.0443498	-0.282958	0.00363005	0.4758	2.75305e-05	-0.358487	0.0309393	oligopeptides	pos_1035:Asn Glu Tyr
pos_1033	0.00235941	0.667577	0.0736042	0.0238896	-0.318796	0.00216381	0.3924	4.4402e-05	-0.316437	0.00649083	oligopeptides	pos_1033:Glu Ile Ala
pos_1000	0.00998499	0.0178637	0.152117	0.274492	-0.263977	0.00455133	0.416095	0.000286315	-0.253992	0.552868	oligopeptides	pos_1000:Tyr Arg
pos_1841	-0.238108	0.425645	0.426326	0.0967262	-0.372976	0.000364077	0.799301	8.30282e-06	-0.611084	6.63043e-05	oligopeptides	pos_1841:Trp Arg
pos_1568	-0.142318	0.899522	0.197356	0.0967262	-0.266937	0.014071	0.464293	0.000613278	-0.409255	0.0147753	oligopeptides	pos_1568:γ-Glu Val
pos_1321	-0.069187	0.552559	0.335968	0.0171191	0.106337	0.0274999	0.229631	0.000326361	0.0371501	0.0108787	oligopeptides	pos_1321:Val Ile Thr
pos_1340	0.162689	0.455702	0.39176	0.583057	0.814289	0.00832932	-0.422529	0.0431655	0.976978	0.000161693	oligopeptides	pos_1340:L-Phenylalanine
neg_752	0.0710199	0.130811	0.0651754	0.177061	-0.321468	0.0305619	0.386644	0.0036375	-0.250449	0.43641	Amino acid metabolites and derivatives	neg_752:N-(1-Deoxy-1-fructosyl)histidine
neg_440	-0.0278153	0.544123	0.0241456	0.679153	-0.104165	0.0130097	0.128311	0.0322495	-0.13198	0.00495058	Amino acid metabolites and derivatives	neg_440:Glutaminylalanine
pos_1305	0.148869	0.0481648	-0.470773	0.548696	0.108279	0.0316446	-0.579052	0.0133774	0.257148	7.34415e-05	Amino acid metabolites and derivatives	pos_1305:N-linoleoyl valine
pos_1720	0.0357761	0.32356	0.0284668	0.594725	0.212057	0.00119167	-0.183591	0.0277213	0.247833	0.000258328	Amino acid metabolites and derivatives	pos_1720:1-Acetylindole
pos_85	-0.030926	0.771467	-0.517551	0.0358125	0.184576	9.64392e-07	-0.702127	1.43193e-07	0.15365	3.37907e-06	Amino acid metabolites and derivatives	pos_85:L-Isoleucine
neg_455	0.0473739	0.949663	0.110077	0.56004	0.126269	0.0102324	-0.0161923	0.0219363	0.173643	0.0209908	Amino acid metabolites and derivatives	neg_455:L-Glutamine
neg_378	0.00812378	0.790863	-0.0175877	0.979809	0.23525	3.29234e-08	-0.252837	4.82933e-07	0.243374	5.60204e-08	Amino acid metabolites and derivatives	pos_58:L-Histidine
neg_868	-0.067724	0.527444	0.172227	0.313725	-0.278054	0.0473581	0.450281	0.00861249	-0.345778	0.225638	Lipids and lipid-like molecules	neg_868:L-Linalool 3-[xylosyl-(1->6)-glucoside]
pos_439	-0.120786	0.0298918	-0.0186632	0.742053	0.113757	0.00832932	-0.132421	0.00716759	-0.00702871	0.918588	Lipids and lipid-like molecules	pos_439:3'-Methoxy-[6]-Gingerdiol 3,5-diacetate
pos_2152	-0.0912927	0.200425	0.0771021	0.083538	0.169579	0.00274686	-0.0924765	0.000166776	0.0782859	2.5432e-05	Lipids and lipid-like molecules	pos_2152:Heptadecanoyl carnitine
pos_2176	-0.0402124	0.254308	-0.494457	0.0126963	0.226708	0.037555	-0.721164	0.000421999	0.186495	0.00280472	Lipids and lipid-like molecules	pos_2176:MG(0:0/22:1(13Z)/0:0)
pos_311	-0.0605823	0.39676	-0.793307	0.412093	0.301876	0.0305619	-1.09518	0.0256653	0.241294	0.00324375	Lipids and lipid-like molecules	pos_311:Sphingosine 1-phosphate (d19:1-P)
pos_1572	0.00147249	0.561057	-2.99116	0.289772	0.500383	0.0191016	-3.49154	0.0133774	0.501855	0.15575	Lipids and lipid-like molecules	pos_1572:2,2,4,4,-Tetramethyl-6-(1-oxopropyl)-1,3,5-cyclohexanetrione
neg_32	2.33953	0.569617	1.88949	0.767721	3.23995	6.05933e-08	-1.35046	1.97911e-05	5.57947	2.00898e-06	Lipids and lipid-like molecules	neg_32:(1x,2x)-Guaiacylglycerol 3-glucoside
neg_532	0.260241	0.0425648	0.181237	0.15598	-0.437257	0.0130097	0.618495	0.000780957	-0.177016	0.378237	Organic acids and derivatives	neg_532:Dihydrofolic acid
neg_942	0.170065	0.162869	0.463276	0.151014	-0.357753	0.00832932	0.821029	0.000421999	-0.187688	0.149766	Organic acids and derivatives	neg_942:VPGPR Enterostatin
neg_1195	-0.262897	0.686072	0.368715	0.00750014	-0.117259	0.0274999	0.485974	1.17153e-06	-0.380156	0.00301712	Organic acids and derivatives	neg_1195:(S)-2-Azetidinecarboxylic acid
pos_1313	-0.376585	1.85845e-08	-0.0222388	0.819787	0.20321	0.00301709	-0.225448	0.0145634	-0.173375	0.00401735	Organic oxygen compounds	pos_1313:3,4,5-trihydroxy-6-[(oxolan-2-yl)methoxy]oxane-2-carboxylic acid
pos_2040	-0.0305818	0.40387	0.0208501	0.819787	-0.177504	4.49955e-05	0.198354	0.000542255	-0.208085	0.000120977	Nucleosides, nucleotides, and analogues	pos_2040:Inosine
neg_59	0.0243228	0.281818	0.00789469	0.993269	0.110402	8.93708e-06	-0.102507	0.00037141	0.134725	1.34314e-06	Nucleosides, nucleotides, and analogues	neg_59:Deoxycytidine
pos_58	-0.159297	0.40387	0.244954	0.412093	-0.101938	0.00765995	0.346891	0.00593876	-0.261235	0.276831	Organoheterocyclic compounds	pos_133:Guanine
pos_836	-0.118026	1	0.0862793	0.515345	0.162629	0.0295107	-0.0763494	0.00240519	0.0446029	0.0209908	Organoheterocyclic compounds	pos_836:N-Methylschinifoline
pos_1496	-0.838702	0.0375179	0.980397	0.716663	0.848378	0.00274686	0.132019	0.0463244	0.0096763	0.43641	Organoheterocyclic compounds	pos_1496:Adenine
pos_321	0.0929022	0.0119456	0.0268311	0.526346	0.213169	7.11393e-05	-0.186338	0.00444099	0.306071	5.01629e-07	other	pos_321:Scytalone
neg_86	0.19766	0.800609	0.0428568	0.780652	0.43443	2.27744e-09	-0.391573	2.36693e-07	0.63209	1.12574e-08	Other	neg_86:(3,4,5,6-tetrahydroxyoxan-2-yl)methyl acetate
pos_1998	-0.153391	0.218979	-0.150441	0.832936	0.840808	5.50797e-11	-0.991249	2.36693e-07	0.687417	2.34822e-08	Other	pos_1998:Phenyl glucuronide
neg_349	-0.0316957	0.494875	-0.0282342	0.679153	0.202814	0.000133422	-0.231048	0.000879352	0.171118	0.00843809	Polyhydroxy aldehyde or ketone	neg_349:D-1,5-Anhydrofructose
neg_157	-0.195262	0.305208	0.0482078	0.819787	0.374208	0.00161266	-0.326	2.33691e-05	0.178946	0.0123144	Polyhydroxy aldehyde or ketone	neg_157:D-Galactopyranosyl-(1->3)-D-galactopyranosyl-(1->3)-L-arabinose
neg_3000	0.162689	0.455702	0.39176	0.583057	0.814289	0.00832932	-0.422529	0.0431655	0.976978	0.000161693	SCFA	neg_3000:Butyric acid
