# Supplementary material for: Alterations in the intestinal microbiome and metabolic profile of patients with cirrhosis supplemented with lactulose, Clostridium butyricum, and Bifidobacterium longum infantis: a randomized placebo-controlled trial
Source: Front Microbiol. 2023 Apr 26;14:1169811. doi: 10.3389/fmicb.2023.1169811 (PMC10170289; doi:10.3389/fmicb.2023.1169811)
Supplement: Supplementary file 4 [file Data_Sheet_1.xlsx]

## Sheet: KEGG. pheatmap_scale_row
Supplementary Data 1A Detailed data for the heatmap of the top 200 genes, based on the KEGG database, for each group.
Others	42356.1	67299.7	64655.9	78080.8
K17103	198.051	181.026	179.953	171.512
K07718	136.346	206.821	234.957	146.801
K05837	200.18	177.163	180.532	177.983
K02031	93.8389	189.848	183.489	273.506
K00243	204.903	176.476	191.243	174.493
K06213	148.489	195.014	197.918	194.73
K00241	210.926	178.765	180.695	173.886
K02784	136.66	197.789	207.544	214.288
K14652	208.388	182.919	183.941	183.168
K04487	142.063	206.938	185.605	208.929
K03525	148.393	202.121	194.179	208.285
K01955	171.375	187.014	200.279	215.273
K00031	215.097	180.457	192.703	190.59
K13038	180.635	194.863	200.363	200.186
K03617	185.12	201.029	203.534	180.534
K03613	190.076	200.114	205.425	179.778
K07058	177.134	196.306	195.84	210.13
K03092	217.512	186.984	185.123	196.714
K05799	125.177	212.521	232.958	216.261
K04771	182.544	194.328	190.503	223.755
K23997	204.682	189.124	197.083	211.185
K01649	177.831	199.136	202.509	217.657
K01586	192.154	191.582	201.556	219.397
K00290	217.074	195.681	201.139	185.894
K00588	225.828	193.62	196.585	184.948
K03575	179.89	201.991	205.279	213.779
K02493	163.127	211.318	195.113	225.98
K03631	190.212	201.271	203.458	217.007
K00759	224.609	191.952	198.743	202.395
K06374	223.622	198.713	199.721	188.319
K12257	224.35	203.063	193.097	184.958
K00052	186.299	204.738	209.606	213.886
K07063	265.344	181.903	172.727	204.95
K01956	195.242	199.401	212.368	222.121
K18887	147.508	215.049	224.105	240.271
K03590	230.692	201.757	198.78	196.017
K03615	187.71	215.473	223.58	199.904
K02340	194.415	211.934	208.169	213.605
K18888	149.638	216.818	223.465	243.944
K03978	193.292	217.437	207.198	206.114
K18707	200.095	223.309	206.44	194.632
K00384	187.727	211.727	198.386	242.176
K01873	198.594	209.442	213.761	229.089
K03110	199.013	210.02	210.268	230.734
K01733	191.426	213.351	218.12	229.94
K03517	242.406	200.399	214.906	204.084
K07478	196.595	214.01	209.777	231.045
K25706	193.156	221.599	203.116	223.442
K01607	180.676	213.109	229.578	237.343
K01703	191.432	211.513	220.47	237.349
K00554	197.822	217.152	213.092	224.695
K01069	203.209	218.406	216.27	216.277
K01953	189.869	224.852	242.221	201.519
K03332	254.92	201.252	215.774	200.275
K06287	202.778	211.67	214.992	243.196
K00053	202.929	206.713	222.184	249.955
K06217	210.926	216.828	222.182	235.093
K04068	201.687	226.744	226.094	222.363
K03601	210.082	219.207	221.628	233.16
K01736	199.638	222.646	222.249	239.292
K01489	206.489	225.82	228.406	220.125
K04075	204.966	222.561	222.605	238.854
K03650	201.622	231.937	214.936	229.098
K06187	203.276	222.203	224.566	243.093
K20534	237.617	222.657	236.734	193.988
K02033	115.48	231.292	224.938	324.895
K03664	208.253	229.217	218.194	229.162
K02687	206.562	231.684	224.839	223.954
K04079	254.308	211.369	232.114	210.917
K00721	275.982	209.656	226.091	199.199
K00919	201.309	231.666	221.301	241.997
K03686	217.564	225.888	220.279	242.168
K04485	205.867	234.827	221.65	238.828
K03091	176.71	253.817	237.339	224.348
K01687	207.532	229.068	236.695	245.359
K00604	215.953	227.636	229.49	246.297
K01000	243.867	223.942	220.607	229.34
K00859	202.726	246.505	215.827	232.344
K21395	174.739	250.348	244.994	242.02
K01735	221.538	231.65	230.406	242.013
K19157	299.592	223.995	185.691	201.577
K03075	211.707	246.522	226.285	224.83
K02835	222.531	232.24	226.515	245.319
K02035	111.046	244.311	222.641	352.814
K10773	215.089	239.257	240.368	242.045
K02343	212.566	240.721	232.814	249.386
K00459	171.662	256.927	252.387	253.561
K01756	238.686	231.639	235.719	251.581
K10947	199.975	255.994	269.721	218.257
K00948	216.573	244.504	238.467	257.222
K25307	220.938	242.184	247.439	268.816
K09013	262.931	242.111	230.649	238.472
K02970	259.341	246.351	244.358	228.809
K05808	255.646	246.585	238.89	238.006
K01173	293.912	235.411	254.609	214.735
K06949	236.829	256.994	246.721	242.36
K01809	239.644	266.19	251.438	220.654
K00850	230.923	260.984	259.991	250.129
K02172	219.21	273.991	241.911	248.888
K03455	223.027	256.821	258.171	272.019
K01652	218.693	257.195	267.949	280.345
K00286	232.707	264.288	254.308	258.949
K21574	328.043	234.481	248.397	232.479
K00014	224.696	267.074	256.386	286.078
K01738	233.547	270.934	273.806	259.905
K00548	246.332	267.78	270.957	260.554
K01610	282.126	260.108	259.337	247.639
K00266	239.715	264.737	272.285	277.36
K03703	272.16	259.276	253.474	269.658
K06969	245.991	277.178	263.678	264.268
K02907	287.878	259.067	260.106	259.672
K02034	138.561	276.82	265.362	389.604
K08303	229.771	278.682	266.461	286.053
K02470	255.482	269.355	257.333	284.104
K02968	290.664	260.573	263.243	266.024
K01872	245.788	270.061	273.997	289.967
K07258	195.722	297.688	279.457	288.357
K09748	287.471	273.34	263.267	248.272
K03734	254.626	267.255	265.906	297.936
K02338	256.851	280.745	258.867	278.868
K02834	283.402	268.658	262.787	276.149
K03076	291.575	265.859	269.763	275.465
K03043	279.949	285.671	253.71	262.665
K02358	297.603	275.486	259.941	267.091
K02950	282.831	288.05	262.169	259.46
K03524	253.067	286.099	267.133	295.073
K02518	297.649	273.555	273.268	272.616
K01951	257.387	280.139	283.097	299.575
K07137	257.059	292.945	285.608	280.077
K02601	291.542	288.805	272.155	274.945
K02994	307.314	278.822	279.839	280.858
K02986	299.126	287.901	276.197	273.406
K02933	303.486	281.707	277.081	282.223
K02895	306.966	281.837	282.253	285.769
K02954	304.607	285.206	274.48	287.074
K02988	303.663	284.308	282.005	287.972
K02992	299.144	300.205	273.293	273.653
K03040	308.668	288.818	279.61	284.993
K02867	291.928	301.167	277.454	279.891
K01424	254.459	300.155	288.29	319.777
K02931	311.563	287.028	281.714	288.35
K02926	293.302	301.871	275.976	285.162
K02892	299.991	297.349	281.038	284.882
K02952	308.081	292.413	281.911	285.803
K06889	245.086	315.493	275.749	313.048
K02876	309.786	288.88	287.515	288.846
K02874	313.621	288.468	287.607	289.848
K04096	274.314	300.438	284.834	311.915
K02864	295.957	305.041	279.29	283.78
K02965	316.815	291.196	285.875	291.428
K02890	314.927	293.925	287.022	293.045
K17836	397.879	275.728	229.64	280.842
K02878	315.965	295.102	289.677	292.067
K02961	319.84	294.254	288.331	293.472
K03718	355.141	286.998	301.267	264.595
K02881	318.181	295.697	293.479	294.192
K02948	317.65	300.934	286.167	289.3
K02863	306.215	308.497	281.966	289.232
K02495	265.936	307.57	304.132	333.447
K02946	308.776	314.789	283.174	289.044
K00950	338.249	293.211	297.157	303.189
K02040	281.569	309.094	315.577	323.484
K01126	269.728	332.408	317.783	318.871
K01185	412.376	297.248	273.562	273.363
K00874	274.252	327.946	330.964	326.655
K01752	260.015	331.625	304.758	355.394
K03307	290.764	331	307.805	321.531
K02314	280.408	339.807	303.456	320.31
K03798	291.704	346.561	323.996	344.251
K20509	297.325	352.44	349.101	325.424
K02028	226.191	342.996	362.613	419.652
K09022	282.809	337.782	341.394	382.489
K14155	351.021	321.37	331.059	373.76
K00791	364.698	332.585	340.822	348.131
K02029	245.558	359.07	380.007	428.397
K09144	461.983	328.183	340.127	340.262
K00602	398.611	355.821	372.427	365.843
K03701	366.628	368.046	366.034	409.868
K07568	393.617	376.47	369.211	359.295
K01358	430.978	363.394	369.981	366.406
K13993	417.933	368.594	367.599	378.148
K02013	303.751	419.116	383.896	456.311
K00615	348.464	409.436	416.889	414.367
K01990	337.177	428.591	478.216	439.465
K05989	346.13	446.82	491.136	387.505
K22278	386.101	458.224	439.142	401.172
K00059	379.099	445.283	459.858	470.595
K02030	279.507	479.962	464.112	645.155
K01915	432.104	470.628	481.044	478.588
K21571	578.042	428.116	457.573	437.943
K07263	555.745	458.568	462.389	440.861
K01448	470.373	553.55	501.492	486.431
K02483	398.015	534.886	507.39	619.717
K06142	720.825	567.679	563.095	552.931
K02429	807.723	679.711	697.25	675.784
K07720	753.618	810.756	889.331	666.456
K07495	1293.92	761.854	916.833	829.399
K00986	1317.46	996.172	1139.64	989.556
K07133	2340.68	1563.91	1766.6	1568.3
K03327	1730.72	1947.08	1906.15	1886.31

## Sheet: CAZy. pheatmap_scale_row
Supplementary Data 1B Detailed data for the heatmap of the genes derived from the CAZy database for each group.
erm(T)	0.162495	0.094033	0.0524362
tet(X1)	0.0185465	0.128286	0.112707
arr	0.0175106	0.119825	0.182517
blaOXA	0.0321842	0.175206	0.121974
cmlA1	0	0.280339	0.0612139
blaCTX-M	0	0.205908	0.156055
catB8	0.119214	0.18776	0.202847
ant(6)-Ib	0.2563	0.136754	0.0519157
tet(C)	0.275926	0.185825	0
lnu(B)	0.231641	0.136413	0.0514957
lnu(P)	0.288858	0.0408611	0.320071
vanR-I	0.0162833	0.364413	0.0223809
blaACT	0.602858	0.0751879	0.0170782
lsa(E)	0.218665	0.152673	0.0573339
ant(6)-Ia	0	0.375521	0.0541671
sul3	0.0162005	0.574536	0.0917437
aph(3')-Ib	0	0.402961	0.356376
catB	0.290494	0.199846	0.470867
vanW	0.483493	0.39816	0.0482618
bleO	0	0.366855	1.13446
sat4	0.0861145	0.492326	0.0690575
erm(Q)	0.512014	0.229198	0.837792
poxtA	0.663043	0.0439888	0.17602
aadA1	0.398784	0.548107	0.0886583
ere(D)	0.949	0.135458	0.0584532
cfr(E)	0.0811808	0.237658	0.224097
tet(44)	0.290352	0.45831	0.186787
qnrB	0.0558813	0.310063	1.57784
blaACI	0.183324	0.346202	0.573962
tetB(P)	0.228309	0.235818	1.88211
aph(3')	0.0423057	0.645717	0.219716
vat	0	0.434268	2.008
ant(6)	0.262921	0.573367	0.030513
tet(L)	0.590588	0.365388	0.202833
fosX	1.89996	0.079911	0.0870359
aadA2	0.0282424	0.651261	0.127354
vat(B)	2.08023	0.180641	0.124312
aph(3')-Ia	0.23044	0.474414	2.06759
vanS	0.202357	0.499168	2.04143
tetA(P)	0.901073	0.246658	1.5854
dfrA12	0.0406318	0.792623	0.112772
catA13	1.45519	0.753785	0.661537
aad9	0.771556	0.819734	1.68859
floR	0.0713923	1.54586	1.45286
aph(2'')-If	0.625465	0.909128	1.05739
catP	0.337546	1.08196	3.41219
aadA5	0.568899	1.45263	1.87114
aac(6')-Ie/aph(2'')-If2	0.391606	1.35646	2.78668
catA1	0.0849141	2.86894	0
cfiA4	0.176257	1.80275	0.381712
vanR-G	0.130495	1.39051	3.50098
dfrA14	0.0246035	2.34879	1.96928
qnrD1	0.503314	2.82235	0
tet(M)	1.07756	1.08605	1.89331
tet(B)	0.0839361	2.91495	0.488148
lsa	1.16922	1.94385	1.24283
blaCTX-M-14	0.016158	0.402906	0
mph(A)	0.56681	2.57945	3.08413
aph(3')-IIIa	1.71716	1.6615	4.74118
dfrA17	0.662447	3.89166	1.75158
blaSHV-11	0.107046	1.95495	2.90296
blaEC	1.10116	3.17873	2.44618
cepA	0.169784	1.7823	3.02659
msr(D)	1.8457	1.32419	9.0039
tet(W/N/W)	2.19574	3.28262	2.92901
dfrF	3.25723	3.10512	2.29728
vanU-G	3.55819	3.89052	1.54023
aac(3)-IId	0.559371	1.44818	2.92299
erm(X)	0.173601	0.562172	1.05802
qnrS1	0.0158782	3.51495	2.21922
blaTEM-1	0.745107	5.98143	1.93443
oqxA10	0.191847	2.88338	4.03438
oqxB19	0.11207	2.79477	4.67791
mef(A)	2.4545	2.23824	11.3922
sul1	0.983342	2.39715	3.77338
vanT	3.75075	4.58954	4.6878
catA	3.59469	4.88032	9.59025
blaOXA-347	5.53448	3.29704	8.46848
cblA	3.93761	5.18643	6.4264
aph(6)-Id	2.15166	7.72871	3.94116
vanG	3.78559	5.65139	5.0677
vanR-Cd	6.75089	6.35023	2.68637
fosA	1.26112	5.15459	5.25219
tet(A)	0.910865	7.16562	5.92317
kdeA	1.34209	7.20926	6.08388
acrF	1.42638	7.3934	6.82353
mdtM	0.81247	8.07489	7.6346
tet(32)	7.3358	7.57324	7.35052
aph(3'')-Ib	12.3748	8.21275	5.08769
aadE	3.78789	9.06777	14.561
sul2	5.09738	10.5733	10.2305
emrD	2.08579	10.1224	8.8876
aac(6')-Ie/aph(2'')-Ia	7.26433	10.5921	9.89362
abc-f	6.9879	11.9327	13.7919
tet(W)	9.21716	15.0557	8.91047
vanR	10.1444	13.8545	15.6188
blaR1	13.1688	12.0288	15.9831
tet(X2)	12.7097	13.8066	40.2338
lnu(C)	14.4023	14.6888	8.53811
erm(G)	45.966	16.7684	18.4819
bexA	17.4483	24.1492	23.9993
tet_rib_protect	18.3395	23.1444	33.9333
aadS	44.8753	16.6205	25.4487
erm	23.3242	25.5316	28.545
tet(40)	16.7919	41.3311	12.7288
tet(O)	22.872	56.9727	27.8634
cfxA6	57.6646	39.732	44.1045
lnu(AN2)	63.1661	54.197	49.9339
mef(En2)	63.7573	54.2115	49.6579
erm(B)	55.768	75.585	21.2043
tet(37)	97.5571	57.7518	67.1324
bla	113.112	77.7273	69.779
erm(F)	116.837	105.005	109.549
cfxA3	172.973	96.3527	65.4406
tet(Q)	175.573	97.6528	122.92

## Sheet: amr.pheatmap_scale_row_core_gt0
Supplementary Data 1C Detailed data for the heatmap of the ARGs, based on ARDB, for each group.
taxon	H	NIP	Placebo	Synbiotics
erm(T)	0.162495	0.094033	0.0524362	0
tet(X1)	0.0185465	0.128286	0.112707	0.0983404
arr	0.0175106	0.119825	0.182517	0.107737
blaOXA	0.0321842	0.175206	0.121974	0.0328447
cmlA1	0	0.280339	0.0612139	0.0811173
blaCTX-M	0	0.205908	0.156055	0.17887
catB8	0.119214	0.18776	0.202847	0.0696667
ant(6)-Ib	0.2563	0.136754	0.0519157	0.139228
tet(C)	0.275926	0.185825	0	0.0573832
lnu(B)	0.231641	0.136413	0.0514957	0.226358
lnu(P)	0.288858	0.0408611	0.320071	0.183058
vanR-I	0.0162833	0.364413	0.0223809	0.0370712
blaACT	0.602858	0.0751879	0.0170782	0.0185843
lsa(E)	0.218665	0.152673	0.0573339	0.267322
ant(6)-Ia	0	0.375521	0.0541671	0.343804
sul3	0.0162005	0.574536	0.0917437	0.0927064
aph(3')-Ib	0	0.402961	0.356376	0.436138
catB	0.290494	0.199846	0.470867	0.54902
vanW	0.483493	0.39816	0.0482618	0.248836
bleO	0	0.366855	1.13446	0.0989482
sat4	0.0861145	0.492326	0.0690575	0.576044
erm(Q)	0.512014	0.229198	0.837792	0.103338
poxtA	0.663043	0.0439888	0.17602	0.823544
aadA1	0.398784	0.548107	0.0886583	0.151353
ere(D)	0.949	0.135458	0.0584532	0.451115
cfr(E)	0.0811808	0.237658	0.224097	1.11766
tet(44)	0.290352	0.45831	0.186787	0.443962
qnrB	0.0558813	0.310063	1.57784	0.0733277
blaACI	0.183324	0.346202	0.573962	0.760998
tetB(P)	0.228309	0.235818	1.88211	0.0325168
aph(3')	0.0423057	0.645717	0.219716	0.694565
vat	0	0.434268	2.008	0.0383033
ant(6)	0.262921	0.573367	0.030513	0.923441
tet(L)	0.590588	0.365388	0.202833	1.03953
fosX	1.89996	0.079911	0.0870359	0.369502
aadA2	0.0282424	0.651261	0.127354	1.3788
vat(B)	2.08023	0.180641	0.124312	0.113967
aph(3')-Ia	0.23044	0.474414	2.06759	0.207175
vanS	0.202357	0.499168	2.04143	0.275001
tetA(P)	0.901073	0.246658	1.5854	0.366627
dfrA12	0.0406318	0.792623	0.112772	1.33793
catA13	1.45519	0.753785	0.661537	0.080442
aad9	0.771556	0.819734	1.68859	0.86893
floR	0.0713923	1.54586	1.45286	0.584999
aph(2'')-If	0.625465	0.909128	1.05739	1.79079
catP	0.337546	1.08196	3.41219	0.402278
aadA5	0.568899	1.45263	1.87114	0.590795
aac(6')-Ie/aph(2'')-If2	0.391606	1.35646	2.78668	0.477803
catA1	0.0849141	2.86894	0	0.0363335
cfiA4	0.176257	1.80275	0.381712	2.07233
vanR-G	0.130495	1.39051	3.50098	0.958946
dfrA14	0.0246035	2.34879	1.96928	0.296226
qnrD1	0.503314	2.82235	0	0.264014
tet(M)	1.07756	1.08605	1.89331	2.29856
tet(B)	0.0839361	2.91495	0.488148	0.470589
lsa	1.16922	1.94385	1.24283	2.4199
blaCTX-M-14	0.016158	0.402906	0	8.57819
mph(A)	0.56681	2.57945	3.08413	1.82956
aph(3')-IIIa	1.71716	1.6615	4.74118	1.48258
dfrA17	0.662447	3.89166	1.75158	0.453341
blaSHV-11	0.107046	1.95495	2.90296	5.52314
blaEC	1.10116	3.17873	2.44618	2.6582
cepA	0.169784	1.7823	3.02659	6.94689
msr(D)	1.8457	1.32419	9.0039	1.77426
tet(W/N/W)	2.19574	3.28262	2.92901	2.15318
dfrF	3.25723	3.10512	2.29728	2.24145
vanU-G	3.55819	3.89052	1.54023	0.968364
aac(3)-IId	0.559371	1.44818	2.92299	9.48125
erm(X)	0.173601	0.562172	1.05802	13.8881
qnrS1	0.0158782	3.51495	2.21922	6.92509
blaTEM-1	0.745107	5.98143	1.93443	1.24064
oqxA10	0.191847	2.88338	4.03438	7.86851
oqxB19	0.11207	2.79477	4.67791	7.75046
mef(A)	2.4545	2.23824	11.3922	2.04252
sul1	0.983342	2.39715	3.77338	8.99917
vanT	3.75075	4.58954	4.6878	4.12768
catA	3.59469	4.88032	9.59025	0.896363
blaOXA-347	5.53448	3.29704	8.46848	3.90383
cblA	3.93761	5.18643	6.4264	3.74241
aph(6)-Id	2.15166	7.72871	3.94116	2.26061
vanG	3.78559	5.65139	5.0677	4.20019
vanR-Cd	6.75089	6.35023	2.68637	1.94349
fosA	1.26112	5.15459	5.25219	9.0504
tet(A)	0.910865	7.16562	5.92317	7.95857
kdeA	1.34209	7.20926	6.08388	8.83021
acrF	1.42638	7.3934	6.82353	8.96987
mdtM	0.81247	8.07489	7.6346	10.6228
tet(32)	7.3358	7.57324	7.35052	6.86046
aph(3'')-Ib	12.3748	8.21275	5.08769	1.30968
aadE	3.78789	9.06777	14.561	5.22444
sul2	5.09738	10.5733	10.2305	4.17847
emrD	2.08579	10.1224	8.8876	13.7383
aac(6')-Ie/aph(2'')-Ia	7.26433	10.5921	9.89362	9.89693
abc-f	6.9879	11.9327	13.7919	8.69076
tet(W)	9.21716	15.0557	8.91047	7.41656
vanR	10.1444	13.8545	15.6188	8.57607
blaR1	13.1688	12.0288	15.9831	9.79618
tet(X2)	12.7097	13.8066	40.2338	5.65193
lnu(C)	14.4023	14.6888	8.53811	34.4312
erm(G)	45.966	16.7684	18.4819	6.62767
bexA	17.4483	24.1492	23.9993	25.2733
tet_rib_protect	18.3395	23.1444	33.9333	21.0498
aadS	44.8753	16.6205	25.4487	20.199
erm	23.3242	25.5316	28.545	24.8369
tet(40)	16.7919	41.3311	12.7288	10.9563
tet(O)	22.872	56.9727	27.8634	23.8204
cfxA6	57.6646	39.732	44.1045	43.5844
lnu(AN2)	63.1661	54.197	49.9339	44.7596
mef(En2)	63.7573	54.2115	49.6579	45.045
erm(B)	55.768	75.585	21.2043	42.1479
tet(37)	97.5571	57.7518	67.1324	66.9982
bla	113.112	77.7273	69.779	83.7076
erm(F)	116.837	105.005	109.549	75.9367
cfxA3	172.973	96.3527	65.4406	74.3312
tet(Q)	175.573	97.6528	122.92	123.909

## Sheet: VFDB. pheatmap_scale_row
Supplementary Data 1D Detailed data for the heatmap of the genes based on VFDB, for each group.
	H	NIP	Placebo	Synbiotics
KPN_03294	0.138806	2.61494	4.14604	8.55738
icaA	0	0	0	0.159443
BC5272	0.0870396	0.568429	0.118698	0.0193167
esaA	0	0	0	0.150642
lgt	0.25849	0.147449	0.322876	0.758222
pulB	0.531173	4.45724	5.31134	8.57988
vWbp	0	0	0	0.2261
fepD	1.30211	8.68163	8.15548	11.5059
essC	0	0	0	0.142167
tadA	8.0796	4.99126	2.67106	2.20442
fimA	2.13683	10.3465	8.36626	12.4661
htrB	1.7993	10.8362	11.0924	15.6484
lpxB	1.83063	9.06423	8.09101	10.569
uppS	145.339	98.9945	113.686	104.938
usp	0.797912	0	0	0.028045
ecpD	1.14333	7.98118	7.59885	10.7256
fliM	1.18019	4.17494	2.67839	1.94819
sipA	0.0677423	0.0118455	0.0370612	0.0437658
KPN_01328	0.0910759	1.68492	3.16593	6.25211
sciN/tssJ	0.124931	2.21613	3.34258	5.98257
gmhA-1	0.689878	3.30988	4.26264	7.03529
N559_2629	0.0447065	1.78837	2.52162	4.98719
PA3144	1.50973	9.57938	3.89627	12.7293
rfbA-1	4.95974	7.5515	7.49566	8.78254
Fphi_0050	0.121709	3.94063	5.55439	9.11565
EFAU004_00491	0	0	0	0.131637
KPK_1682	0.108157	1.08243	2.13119	0.109487
gmhA-2	0.17216	1.25419	0.572532	2.28026
sbnA	0	0	0	0.14095
sspB	0	0	0	0.229155
coa	0	0	0	0.159749
N559_3180	0.0870255	2.47794	3.42354	6.01986
lplA1	0	0	0.0201256	0.331927
hcp1/tssD1	0.711349	2.48719	2.19063	1.3703
ycbU	0.568474	2.12332	1.64718	1.25894
sfaD	0.217968	0	0	0.121504
orfM	9.46916	22.0412	20.006	26.8908
capO	0	0	0	0.148206
CFF8240_1412	0.77957	3.13904	3.25998	3.05299
mbtI	0	0	0	0.0341529
espX4	0.657133	2.98745	1.60778	2.66165
set26	0	0	0	0.130521
SAN_1517	1.53493	3.07344	1.63124	12.8198
ppdD	1.913	9.07673	7.93789	10.8849
isdI	0	0	0	0.130726
hdeD-GI	1.46075	2.62104	1.37434	0.237115
stcB	0.77781	4.46147	3.17529	3.69887
YE105_C1500	1.06103	3.97525	2.75414	2.00029
phoQ	1.30383	6.29594	5.66956	7.62611
sbnH	0	0	0	0.16735
flhC	1.05529	4.25783	2.22054	1.85321
hemL	20.8277	37.6838	36.4232	42.3351
hemE	4.48607	13.2096	11.1667	19.6756
elfA	0.0414167	0.702933	0.591103	1.02682
set7	0	0	0	0.158483
htsA	1.21825	3.41445	1.40091	2.89607
arsR	1.80943	13.1746	9.4317	18.3746
purC	4.52458	4.69109	6.13866	9.60197
wecC	7.72411	15.3593	12.6762	18.1958
mrfD	1.4147	0.324599	0.337767	6.18229
KOX_25105	7.61536	5.879	5.90514	10.6061
leuD	0.132466	1.43521	3.25904	19.2528
KPN_02514	0.164569	2.29465	3.46942	10.3812
relA	0.0603468	1.10027	2.57961	14.9723
wcbN	2.03131	2.27831	2.29251	6.0683
pilB	0.130777	0.698278	0.827635	1.37391
rfaF	2.05196	10.4438	8.96335	13.7947
ctpV	1.24057	1.12285	0.884525	1.89899
fimH	2.43212	10.4266	9.1134	13.7391
orgB	0.361869	1.97395	1.78122	1.43993
pilD	0.199434	0.794665	0.862243	1.20555
BALH_4959	0.00577953	0.0264317	0.26667	0
farB	3.25262	14.3974	11.5503	13.3192
narX	7.13825	17.4479	14.5532	26.62
icaR	0	0	0	0.158213
ECs3712	0.471159	1.98875	1.98204	1.4713
epaQ	0.520794	2.08527	2.07261	1.65925
opsX/rfaC	0.520089	5.27334	1.8914	3.93657
hemA	0.124812	0.766871	0.685153	0.809226
capP	0.0324582	0	0.0177587	0.123769
BJAB0868_00105	0.474092	0.340142	0.380901	2.34003
pulM	0.959392	5.17204	5.8496	9.42213
fes	1.88183	7.82555	6.95833	10.553
galF	0.698921	3.08875	4.06223	5.98283
SaurJH9_0150	1.76965	2.53462	1.27317	1.5556
BCAH187_A5447	11.7486	9.819	8.76312	4.83795
narH	7.28302	19.0988	17.6923	28.6937
isdC	0	0	0	0.103735
yagZ/ecpA	0	0.647804	1.2567	0.0406331
evpJ	1.47686	4.69174	5.03232	7.17436
sitA	1.1319	9.24952	5.97796	10.039
KPHS_35570	12.2739	27.1878	22.3799	50.7334
mrkC	0.447623	4.39245	4.45974	8.21457
gacA	1.25326	6.83905	6.09919	7.38301
luxS	2.20471	10.2725	8.74364	11.3421
bcfC	0	0.71848	0.714964	0
neuC	0.378312	0.861409	0	0.397968
acrA	0.251345	3.32474	4.87927	7.66635
isdG	0	0	0	0.113784
flk	1.69921	8.11709	6.76293	10.1972
KPN2242_14260	0.07857	2.16772	3.39988	6.19654
eap/map	0	0	0	0.255783
KOX_25200	1.37339	4.72013	5.22149	2.11062
bpsD	4.79869	4.78678	6.99546	2.29937
msbB2	1.51692	6.55675	6.31077	7.57638
eprI	0	0.606721	1.81489	1.7286
isdE2	1.38315	3.17841	1.18967	2.68311
sfaB	0.254961	0	0	0.143952
sbnE	0	0	0	0.149707
kpsU	1.17888	4.27114	1.01915	9.76842
M3Q_285	17.7427	26.1217	30.0084	30.4482
pgaC	1.56913	5.75186	7.63035	10.4239
ABK1_0104	0.608134	0.0302884	0	0.143518
gmhA/lpcA	8.81507	18.4681	15.8681	20.5903
hitB	0.0815723	0.59793	0.637221	0.759393
panC	21.5189	18.3289	18.939	19.095
cesC	0.0176707	0.41571	0.0195737	0.0465458
ompP5	0.0252731	0.567157	0.558408	0.766355
efb	0	0	0	0.0900038
A225_1327	3.87008	19.9245	15.5704	24.1261
mrkF	0.502853	5.22971	4.0948	7.71075
espL4	0.696226	2.96508	2.65571	2.54131
pvdY	0.116106	0.0583091	0.0546535	0
espY3	0	0.498229	0.158913	1.46496
espY1	0.0147217	0.73068	0.854823	2.16615
wbtP	3.39709	4.80101	4.64684	2.13928
manC	0.169694	0.689184	0.422818	0.472664
clfB	0	0	0	0.151854
YPK_3181	0	0.369483	0	0.0656906
ecpB	1.03808	7.21303	5.91432	10.393
fimE	1.012	7.25566	5.99816	10.0845
hemX	0.148945	0.817118	0.617007	1.12048
sirA	0	0	0	0.167313
nueA	2.11747	8.31609	7.42831	11.9712
wcbL	0.377894	5.32378	0.883767	5.88576
lpxD	2.43789	9.54227	8.27408	10.4302
htpB	11.4534	17.7456	20.7062	23.578
arsA	0.354445	3.69695	1.37666	7.35942
icl	1.60677	8.79609	8.15821	11.8993
pulD	0.811067	4.63323	5.32533	8.10443
hemN	3.88412	17.1747	16.631	24.4068
mgtB	72.5464	40.0846	30.4265	57.7706
KOX_22400	0.177663	0.881486	0.0573388	0
Rv1837c	0.953477	4.3027	1.99854	2.70349
cheA	1.18722	3.93847	2.65544	2.00468
flgK	1.31172	4.03738	2.53189	2.16255
ACICU_00076	2.19643	2.14816	3.62889	0.481267
pulS	0.657221	4.31466	5.39416	7.90059
ygeG	0.632173	2.11531	2.00717	1.64378
hemH	1.72799	7.81525	8.4582	11.3656
gspH	0.786411	4.08695	1.67029	2.25232
KOX_12990	0	0.787147	0.0197843	0.0389165
aec15	0.877093	1.28829	1.22714	2.80846
ybdA	0.441023	3.57795	4.72727	7.8761
FN3523_1683	0.126702	3.14426	4.38985	8.31616
pulO	1.03523	5.23081	6.00603	8.81359
glnA1	3.7561	14.8557	16.7319	50.3788
isdA	0	0	0	0.13304
ebp	0	0	0	0.103609
PA14_23420	0.105172	0	0.0340915	0
lsgD	0.103728	0.625101	0.387014	0.740512
hcp/tssD	0.653996	3.18475	4.73685	6.15596
lgtF	2.0765	10.871	11.4686	20.031
hemC	5.39358	16.1367	14.9359	21.9911
epaO	0.0208416	0.662756	1.42925	1.55396
phoP	1.64306	8.03214	9.03066	24.0971
entD	1.81389	4.88823	5.85077	9.88608
ebh	0	0	0	0.0913824
aec28	0.272017	2.70677	1.7859	2.5176
ECP_2810	0	2.20842	0	0
bcfA	0	0.754183	0.677958	0
CD1546	0.00913761	0.075922	0.133647	0.142077
bfpH	0	0.0529461	0.31342	0
mrkA	0.461142	5.36404	4.85443	8.39782
sitC	1.12351	9.34621	5.93587	9.96892
pmfD	0.112021	0.566498	0.717105	0
rffG	2.3195	5.24125	2.89335	4.53963
KPHS_32760	0.135256	3.04852	3.6711	6.70124
hemG	0.662291	1.42268	1.75913	0.893967
mrkJ	0.112741	2.9782	4.34586	7.41965
hlyA	3.28997	11.0363	9.38265	15.4963
SAUSA300_1974	0	0	0	0.16181
mrkH	0.128601	3.14184	4.60652	7.7407
flgB	1.78119	5.48713	3.47224	3.5666
fliY	1.1752	6.55582	5.73748	7.0891
smdB	1.65402	7.51384	6.48889	9.90347
fliT	0.860997	3.65592	2.43197	2.10006
uge	10.6766	10.4465	20.2769	9.80007
etrA	0.471721	2.05566	2.01766	1.56686
fimI	1.81346	7.65821	6.22087	10.5585
lgtC	0.051082	0.298383	0.120408	0.211137
arsC	2.03679	13.3766	8.96177	17.1824
cap5H	0	0	0	0.158983
set3	0	0	0	0.148041
eivI	0.0243851	0.421549	0.141433	1.32733
sirC	0	0	0	0.164756
CBU_1566	3.74137	10.7713	9.15093	15.9614
BCAH187_A5441	0.570612	2.65485	3.30751	0.714059
rpoS	1.82784	9.48932	8.10404	10.9232
FN3523_0021	2.17538	8.67755	8.56239	12.8189
ACICU_00080	1.94181	2.07977	3.56092	1.86854
rfaE	3.8028	12.3165	10.7566	18.6023
emp	0	0	0	0.122507
Kvar_3766	0.258053	4.00124	5.62067	8.4074
isdH	0	0	0	0.113588
pilO	0	0	0.374898	0.0872747
OOM_0788	5.64076	2.79443	3.52891	0.922796
sbnI	0	0	0	0.159015
hemU	0.988801	4.92642	5.06189	8.56102
motA	1.67961	4.63167	2.9904	3.00217
A79E_1603	1.27244	4.785	4.26669	2.53688
hlgB	0	0	0	0.143203
ascS	0.104908	0.32686	0.349573	0.168565
icaC	0	0	0	0.14466
hofB/hcpB	0.124219	3.43867	4.26585	8.25072
espY2	0.0149609	0.766261	0.199129	2.01157
aec7	0.374509	0.258496	0.123488	0.848089
wbtM	8.16872	13.7882	14.9663	21.3433
sigA/rpoV	65.9667	100.378	94.9999	115.582
cap5K	0	0	0	0.146652
staB	0.899579	4.26932	2.30705	2.53635
mip	3.70953	3.05253	0.0833293	0.0564593
sbnG	0	0	0	0.132915
eprH	0.114962	0.80012	1.54448	1.60759
galE1	0.273744	1.11415	0.98418	1.2216
fimC	2.33678	8.31838	3.99385	4.59257
rgpC	0.413512	0.433405	0.431776	3.68494
lirB	6.183	16.5432	15.1538	35.6022
set9	0	0	0	0.138464
A225_3882	0.723638	2.78097	2.73287	1.48438
KPN2242_09800	0.0617567	0.111915	0.235729	0
essA	0	0	0	0.139415
mntB	0.973976	4.6287	5.11618	8.0861
set19	0	0	0	0.147191
lpxK	1.64271	8.03872	6.41395	9.54928
A225_3878	22.3096	35.5113	30.0568	35.8981
pvuE	0.413215	2.21131	2.08266	9.77282
cap5I	0	0	0	0.161116
STER_1434	0	0.00742139	0.115096	0.223418
mprA	1.36519	1.20955	1.41322	1.10049
asr	1.61385	8.00658	8.95434	11.1997
pulK	0.964999	4.79094	5.90379	8.76131
Fphi_1467	3.80207	12.8121	10.8381	17.0549
fimG	1.73511	7.68468	4.1881	4.11675
KPHS_35550	0.405029	1.70504	1.2435	0.652069
sbnC	0	0	0	0.142022
carB	0.133216	0.837347	0.965024	2.34993
hofC	1.76319	8.44079	7.35848	10.8699
EFD32_2102	2.74848	3.22667	2.30776	0.450368
tuf	193.568	141.169	139.155	117.762
PMI0230	0.710477	5.65569	3.98362	8.42024
regX3	0.968078	2.78094	4.4108	20.2894
allB	1.39569	4.10529	2.89124	4.53782
ACICU_00075	4.62373	6.93034	9.32118	3.72135
hasF	1.57627	7.97723	7.75424	10.7166
pilK	0	0	0.122803	0.0479237
mrxJ	0	0.117421	0	0.102746
lmrS	0	0	0	0.129006
YPA_2067	1.74019	9.16422	7.64564	9.44447
SACOL0507	0	0	0	0.126051
epaP	0.414404	0.79273	1.97556	1.62014
Cbei_0023	0.513099	0.466345	0.338155	0.419434
sbnF	0	0	0	0.154653
bplB	1.43831	0.455033	0.0422945	0.560229
pgi	1.45875	9.33579	9.59993	12.7787
set5	0	0	0	0.186325
gspI	0.77167	4.12416	2.03821	1.95477
cap5A	0	0	0	0.153028
flgM	1.26861	4.54648	3.38348	2.2669
bcfE	0.00799435	0.285096	0.708669	0
eprJ	0.416308	1.99777	2.01486	1.6574
wecA	2.20509	10.475	9.1227	11.871
Kvar_2971	0.0829798	1.95431	2.03882	6.11165
msbB	0.118316	0.556026	0.56921	0.289922
sodCI	1.52611	7.76874	6.60191	10.6793
entB	2.05057	8.56876	7.45588	10.7101
xcpR	1.63109	1.16652	0.296563	1.02052
isdE	0	0	0	0.121704
pilW	3.21937	7.62542	8.13372	12.9169
KPN2242_09340	0.0905129	2.22481	3.94788	5.56801
sdrE	0	0	0	0.111728
fimF	3.04815	13.024	8.7683	14.6013
espX5	0.748555	2.84385	1.60754	2.72435
CGSHiGG_08950	0.101331	0.73104	0.568228	0.67295
ricA	12.546	16.3639	15.334	7.96751
gnd	2.5266	9.67979	12.2166	27.1744
F7308_0794	123.036	89.7787	100.895	90.9253
pmfA	0.145966	0.590229	0.764059	0
MG_301	1.04975	1.49941	2.0082	0.460113
stcC	0.671592	3.972	2.78603	3.80481
mrkD	0.372098	5.12056	4.36117	7.81474
wcaH	0	0.789541	1.65537	0.276731
spa	0	0	0	0.169013
bcfD	0	0.245069	0.711851	0
pilG	0	0	0.598719	0.0806744
entA	0.882431	3.90998	2.19143	2.65932
A225_3875	0.862891	5.37461	5.03272	8.95782
msbA	1.41364	8.07928	6.81126	9.38228
espL1	0	1.72214	0.166636	1.39915
cps2T	1.50973	0.355347	0.23321	1.78758
bpsG	1.46291	3.17843	0.257007	1.95848
KPK_1678	0	0.178684	1.29672	0
PA2760	1.00082	2.03412	4.50894	7.63809
Z0263	0.629001	2.26223	1.56566	1.35455
Rv0440	0.127258	1.2363	2.67443	15
aur	0	0	0	0.143559
isdD	0	0	0	0.11801
pilC	0.157365	0.68747	0.844683	0.915905
KPHS_35580	9.99203	16.0484	26.2832	48.1304
pulF	0.933237	4.84633	5.64683	8.7096
rpoN	1.76842	9.00483	7.93923	11.0093
PMI2341	0.106263	0.345172	0.150223	1.01344
chuS	1.44728	7.2596	5.30515	10.3189
SAUSA300_1975	0	0	0	0.118618
motB	1.12759	4.15596	2.48824	2.01327
pulC	0.667099	4.60032	5.46128	8.06088
BJAB07104_00096	63.9318	85.1501	83.1201	89.1739
ipaH	1.51918	8.92834	8.86548	13.7042
aec11	0.0462342	0	0	0.0238129
adeG	0.470282	3.02995	4.82805	7.84056
silR	1.85065	10.2537	8.05618	16.7105
ldaB	0.0208513	1.59388	0.671981	0
lip	0	0	0	0.15771
A225_3879	0	0.349779	0.264746	0.0280852
hlgA	0	0	0	0.122269
vfr	2.20552	9.68779	8.68298	11.4253
Kvar_0795	0	0.530523	0.36253	0.0257131
BC5275	1.61502	0.667705	0.207789	2.18657
essB	0	0	0	0.157823
lpxC	4.50536	12.427	11.9352	19.0571
ECVR50_3327	0.0141289	0	0	0.0525285
A225_4837	0	1.33843	0.0340236	0.104185
KPHS_14370	0.259663	2.83125	4.33979	7.83443
comE/pilQ	0.0909721	0.895926	0.756744	0.980781
wcbK	0.755909	0.0762114	0.0743558	0.13972
hlyE/clyA	0.89224	2.38447	2.70278	1.77161
daaC	0.607452	5.64206	6.19051	8.59866
sodA	0.0106633	0.213033	0.300306	0
flbD	4.93481	13.2073	6.3271	9.13289
Z1307	1.17657	5.3798	4.57163	6.1977
F7308_1193	1.81897	5.52148	2.40549	2.98329
acpXL	282.068	247.532	254.762	233.148
pulG	1.08696	5.11893	6.2492	8.75289
DVUA0115	0.184009	0.448055	0.459702	0.380712
flgE	1.55745	4.56722	2.96108	3.42014
pcoC	0.222389	2.88686	1.52137	6.40695
FN3523_0439	0.161084	3.93605	6.12505	8.85443
panD	172.228	153.801	159.353	144.693
sspC	0	0	0	0.0845782
slrA	0.439306	0.435542	0.331306	1.07614
hitC	0.0779361	0.576335	0.392506	0.727644
flgA	1.18805	4.36709	2.56719	2.31071
capA	0	0	0	0.178887
hemT	0.970927	5.12244	4.91103	8.88946
sugC	83.98	153.9	157.489	180.384
pulI	0.884789	4.58402	5.40251	8.75067
srtB	0	0	0	0.0916046
pdtorfF	0.0300642	0.245587	0.510412	0.601447
kpsM	0.317701	0.659517	0.110216	1.79096
lap	7.1066	11.5378	16.2697	27.8809
smdA	1.59698	7.64023	6.68102	9.67706
hemY	0.132367	0.8202	0.531648	0.915513
fepG	1.93721	8.85499	6.82676	11.1322
hly/hla	0	0	0	0.10744
KOX_25120	1.26864	4.71517	5.51908	4.42311
KPHS_14470	0.768724	2.70918	4.94693	8.02577
wzi	0.070206	0.21716	2.67867	0
sbi	0	0	0	0.146344
wbjD/wecB	59.4706	92.5496	80.9515	107.322
YE105_C0173	2.13914	9.91579	9.19062	11.7988
A225_4123	1.49873	7.73505	6.90419	8.64869
cheW	1.27625	4.35275	2.83275	1.98493
algU	1.71058	9.11284	8.54923	10.3997
ecpC	0.969524	7.37787	7.48205	10.5047
lysA	0.136438	1.09072	1.60475	20.6192
ompD	7.62001	38.3401	34.1251	45.0637
wbaP	0	1.79322	2.87618	0
F7308_0020	9.13336	17.595	16.3471	17.393
tssL	0.556524	2.50537	1.58676	1.43485
ccmC	0.105011	0.743962	0.754289	0.739818
rfaD	7.23704	19.4478	18.097	31.6375
mgtC	0.150344	2.59046	3.13329	5.75031
SAG0648	0.0320099	0	0.0378688	0.0358002
fepC	2.46535	8.45889	7.36731	10.855
mrsA/glmM	4.53942	10.7164	11.0253	18.5536
ehaB	1.06555	4.22725	2.47285	2.2224
clpP	245.656	225.931	235.24	239.4
A225_3869	0	0.514674	0	0.0686701
PMI0229	0.710602	5.86681	4.29907	8.98329
ABTJ_03752	0.151268	1.9476	0.276942	5.20498
Kvar_1551	0.732317	4.06349	2.52552	2.15351
silA	1.73819	9.08911	8.36149	18.3183
ccmF	2.83927	8.32609	8.21671	11.5623
hia/hsf	0.130632	0.640684	0.501028	0.79302
set6	0	0	0	0.148349
fieF	2.02796	9.37431	8.24821	11.8357
cdiB	0.697148	2.15468	1.21517	0
lsgE	0.0567654	0.536063	0.384392	0.738168
CD0873	0.81493	1.57017	0	0.412484
flgN	1.26443	4.22023	2.80974	2.06733
capN	0	0	0	0.16001
kpsS	0.317506	0.852419	0.180902	1.85741
pilA2	0.0146347	0	0	0.636016
fliG	1.46791	4.69119	3.18945	3.24597
KPHS_43410	0.128267	2.75015	4.35431	8.06382
flmH	17.6783	30.7339	30.6221	44.6773
kdkA	0.140571	0.913776	0.49265	1.00445
CLK_1270	0.922338	0.730639	1.04829	0.450285
cpsB_2	0.121265	2.21318	4.76385	0.581129
bcfB	0	0.294201	0.758307	0
flgH	1.58597	4.97961	3.11014	3.35784
flhD	1.26178	4.43438	2.32901	2.05219
hcp1	0.0101734	0.153491	0.429594	0
sfaC	0.201652	0	0	0.130519
sfa3	6.07423	14.0288	11.5953	15.0957
KPK_3068	0.0722461	2.09902	2.64973	5.69373
Kvar_1549	0.0619751	0	0.24181	0.044043
STER_1223	0.476614	1.73143	2.91378	18.2338
DVUA0112	0.0791492	0.335296	0.231296	0.230223
cap8P	0	0	0	0.141902
foxR	0.214375	3.11756	3.9211	6.39225
B565_0799	2.05088	8.98695	7.79489	11.3969
sbnD	0	0	0	0.148643
capC	0	0	0	0.329634
hitA	0.0193895	0.628175	0.666586	0.67853
SA1754	0	0	0	0.198022
set4	0	0	0	0.136307
A225_4833	0	0.831206	0.0505691	0.059167
cps2K	227.1	157.869	167.154	136.496
gtrA	0	0.378898	0.0943952	0.0451766
fur	2.76245	9.65787	9.85229	15.7939
clfA	0	0	0	0.131913
clpB	13.3669	18.2586	19.7614	24.3179
csaN	0.517484	0.566465	0.60357	0.266302
dahP	3.40432	13.4083	9.23265	29.0453
sirB	0	0	0	0.135309
flgG	1.76212	5.29792	3.07222	3.53025
STER_1057	0	0	0.0280197	0.092253
ecpA	1.34218	8.1541	6.41085	10.0685
KPR_1610	0	0.657081	1.55218	0.291149
CTC01574	0.677925	0.995363	1.40723	0.139787
wzc	1.24068	8.73089	7.45975	2.83388
fimD	2.0979	9.6255	7.80412	13.1957
arsB	1.69042	11.8689	8.77896	17.3933
PA3142	1.29955	9.0488	3.48904	12.2157
rgpD	0.545712	1.36179	2.96298	17.5294
fliH	1.58233	4.54409	2.63504	3.37206
fepA	0.82934	3.76478	2.67665	2.19786
STER_1222	0.463728	1.52525	2.91722	20.7591
pulE	0.82864	4.78693	5.68556	9.09808
N559_1768	2.6292	7.13837	6.02156	4.43896
pulL	0.896041	5.15568	5.93107	9.67651
cheB	1.16057	4.19984	2.53408	2.07406
icaD	0	0	0	0.156486
silC	1.63165	8.75605	8.64923	16.673
ascF	0.186197	3.38148	4.10034	6.62593
N559_3723	0.0161048	0.33939	0.710128	0
farA	0.260566	1.05118	0.837279	0.906423
csgC	1.33526	3.64084	1.93568	2.03641
SGO_2024	5.53675	7.72378	7.23768	4.39084
CLD_2757	0.116326	0.257054	0.220657	0.0602965
hemB	4.63759	6.9753	7.90059	10.1387
IlpA	4.19079	19.5793	18.3204	23.2744
PA14_00860	0.166499	0.493169	0.455595	0.219532
esaG4	0	0	0	0.137153
lex2B	0.063978	0.389225	0.148205	0.448624
KOX_13965	0.527968	0.373965	0.0724616	0
ECS88_3547	1.4757	10.1051	8.73078	10.8781
sitB	1.12636	9.29286	5.96772	10.15
A225_1607	0.260718	0.537821	0.660299	0
acrB	8.83956	37.907	31.8539	46.6533
ABK1_0086	3.8386	3.83074	3.39502	0.922922
sthB	0.120888	3.23401	4.72299	7.66178
cap8E	0	0	0	0.134433
katG	2.34428	8.41884	6.78912	9.24013
KPN2242_19420	0.201162	3.27886	4.48123	8.75667
mpa	0.014334	0.224702	0.332779	1.04251
msrA/B(pilB)	25.9813	47.6125	33.8641	51.85
sfaA	0.2083	0	0	0.128869
flgF	1.23786	3.91174	2.8536	2.21257
yhxB/manB	0.23526	1.54686	2.93599	1.34406
ybtA	0.279891	3.31217	3.31726	7.88718
SSU98_0574	6.48963	6.02672	5.46535	2.38623
cadD	0.145424	0.871813	0.36042	0.796587
PSPA7_1971	3.79161	1.5641	1.01715	1.3307
allC	0.957119	4.03625	2.57384	2.53351
mucC	0	0	0.144182	0.0326125
sitD	1.03504	8.97304	5.95947	9.20884
FN3523_1640	2.93431	5.14873	6.51848	18.4273
hmuU	0.413791	0.630766	0.968909	0.138487
ecpR	1.0328	8.0894	7.95461	10.3112
pulH	1.01609	4.98206	5.83941	9.21772
KPHS_43570	0.131488	2.57262	4.09678	7.99607
KPHS_35560	0.229154	1.13281	0.947863	14.6879
pulN	1.0588	4.57976	6.04719	9.21049
hemD	0.172234	0.830199	0.65096	1.01469
KPN2242_05910	0.402082	3.56872	4.64443	7.95095
pilJ	0	0	0.294778	0.0514786
entC	2.35546	8.55804	7.58042	11.3329
rmlD	0.68282	1.87482	8.30469	3.87447
fliL	1.1311	4.2917	2.66898	2.05784
Kvar_1571	0.0941474	1.03511	2.07841	0.0915335
set1	0	0	0	0.147196
A225_3893	0.18744	1.46912	1.34711	9.17057
stfE	0.25898	1.42816	0	0.214251
wbfY	0	0	0	0.0471059
rcsA	0.774491	6.02666	5.28491	7.48148
lpxH	1.18348	9.04561	7.94889	11.623
orgA	0.0929523	2.01579	0.183285	1.54977
hysA	0	0	0	0.24816
pilA	0.121915	0.70981	4.11504	0.877581
bioB	1.82644	8.23698	6.39088	9.38505
fliR	1.4178	4.65805	2.85129	3.12913
CT473	0.594249	4.16754	3.7679	2.39229
ccmE	0.172875	0.870213	0.687985	0.84486
hlgC	0	0	0	0.164525
esaB	0	0	0	0.167288
icaB	0	0	0	0.179067
viuC	1.61108	4.29653	5.56598	6.68898
kpsT	1.00851	1.0931	0.264362	2.10107
gspM	0.783008	4.24795	2.31625	2.18933
hemM	0.115416	0.638037	0.418604	0.698119
ABK1_0091	0.841466	0.375358	0.76253	0.0457251
ecpE	1.10954	8.23025	7.52087	11.0031
fimB	1.58427	11.7242	7.55126	10.7497
lpxA	9.03505	17.2529	19.7776	25.9379
hpt	0.0361622	0.0238014	0.177972	0.356319
lsgF	0.103356	0.660608	0.427677	0.677789
pilH	0	0	0.553924	0.0714235
DVUA0109	0.0853999	0.436511	0.405303	0.330898
entF	1.18973	7.83277	7.45076	10.7322
pulJ	0.861109	4.53476	5.25036	8.27111
KPHS_14490	0.516402	3.49607	4.6386	8.06402
Kvar_1562	1.0396	5.28316	6.3198	11.5897
steD	0.00651184	0	0.00942702	0.022608
geh	0	0	0	0.149372
kdtA	0.254834	5.09773	6.1801	10.8944
rfbB-1	0.133372	0.417834	0.735768	1.36757
sspA	0	0	0	0.116591
sbnB	0	0	0	0.128592
hofB	3.52414	7.02379	5.36758	3.05617
waaQ	0.0878889	0.811565	0.596349	0.954381
sasH	0	0	0	0.148146
cheZ	1.2626	4.46445	2.94589	2.08857
PSPA7_1970	7.19443	7.41833	5.86084	4.5952
