# Supplementary material for: Alterations in the intestinal microbiome and metabolic profile of patients with cirrhosis supplemented with lactulose, Clostridium butyricum, and Bifidobacterium longum infantis: a randomized placebo-controlled trial
Source: Front Microbiol. 2023 Apr 26;14:1169811. doi: 10.3389/fmicb.2023.1169811 (PMC10170289; doi:10.3389/fmicb.2023.1169811)
Supplement: Supplementary file 5 [file Data_Sheet_2.xls]

## Sheet: KEGG genes
Supplementary Dataset 2A Comparison of the differentially expressed genes in the Placebo group versus the Synbiotic group and the Synbiotic group versus the NIP group.
KO_id	KO_des	NIP vs H		Placebo vs NIP		Synbiotics vs NIP		Placebo vs Synbiotics		Synbiotics vs H		module	note
		log2FC	P	log2FC	P	log2FC	P	log2FC	P	log2FC	P
K15448	TRM112, TRMT112	0.878705	0.893715	2.74014	0.152063	-6	0.124642	10	0.0165243	-6	0.105059	Other	-
K03238	EIF2S2	-1.61793	0.410337	2.02039	0.039743	-6	0.24244	10	0.0165243	-6	0.105059	Other	-
K07856	RHOB	1.24768	0.702898	3.44857	0.143673	-6	0.24244	10	0.0407765	-6	0.37071	Other	-
K05781	phnK	1.55176	0.0109338	-0.123626	0.355468	0.139732	0.149982	-0.263359	0.0492897	1.69149	0.272796	Other	-
K12158	NEDD8	0.772429	0.702898	2.06106	0.044581	-6	0.24244	10	0.0165243	-6	0.37071	Other	-
K12741	HNRNPA1_3	0.665371	0.300531	3.57113	0.0304657	-6	0.0901289	10	0.002578	-6	0.0177215	Other	-
K06162	phnM	1.39838	0.00373914	-0.212087	0.494065	0.0841589	0.0884276	-0.296246	0.0468091	1.48254	0.29638	Other	-
K14396	PABPN1, PABP2	10	0.310236	2.34142	0.0614577	-6	0.345957	10	0.0407765	0	NaN	Other	-
K11674	MCRS1, INO80Q	10	0.48312	3.75032	0.0200748	-6	0.516076	10	0.0407765	0	NaN	Other	-
K01517	ADPRM	0.468159	0.979755	1.23423	0.138037	-0.279808	0.265502	1.51404	0.0231696	0.188351	0.185922	Other	-
K06904	K06904	0.632994	0.0459498	-0.682978	0.216617	0.564941	0.0111496	-1.24792	0.00105956	1.19794	0.000247702	Other	-
K06117	E3.1.3.21	3.51631	0.0885896	1.08645	0.286637	4.02259	7.78027e-07	-2.93614	0.0039057	7.53891	1.60159e-07	Other	glycerol-1-phosphatase; Lipid metabolism
K21525	Gp3	10	0.310236	9.79959	0.0696221	-6	0.345957	10	0.0407765	0	NaN	Other	-
K19831	IFITM1, CD225	4.45913	0.324168	1.39056	0.379794	-6	0.124642	10	0.0407765	-6	0.37071	Other	-
K15899	pseF	0.722009	0.312568	0.137702	0.349255	-1.16731	0.0688995	1.30501	0.0173132	-0.445299	0.365527	Other	-
K24017	priA	3.77794	0.0125024	1.19121	0.483691	3.50138	7.8057e-06	-2.31017	0.00550703	7.27931	1.44919e-07	Other	phosphoribosyl isomerase A; Phenylalanine, tyrosine and tryptophan biosynthesis; Biosynthesis of secondary metabolites
K11294	NCL, NSR1	0.931404	0.977464	2.72693	0.0614577	-6	0.345957	10	0.0407765	-6	0.37071	Other	-
K06520	CD99, MIC2	-1.87499	0.959468	2.47907	0.10736	-6	0.173065	10	0.0165243	-6	0.192599	Other	-
K03087	rpoS	2.22061	0.00435278	-0.184428	0.145635	0.186003	0.261238	-0.370431	0.0462303	2.40661	0.145798	Other	-
K07128	K07128	0.750755	0.411538	1.18637	0.226575	-0.703123	0.230343	1.8895	0.0479391	0.0476324	0.538095	Other	-
K21061	lhpB	1.13046	0.0365484	0.883789	0.293131	-2.72729	0.0984487	3.61108	0.0175762	-1.59684	0.730704	Other	-
K22286	APOC1	0	NaN	10	0.00250854	0	NaN	10	0.0407765	0	NaN	Other	-
K10419	DYNLRB, DNCL2	-0.617431	0.799039	3.99505	0.117615	-6	0.24244	10	0.0407765	-6	0.192599	Other	-
K11295	HMGB2	-0.670592	0.520865	1.94071	0.231858	-6	0.173065	10	0.0407765	-6	0.37071	Other	-
K05937	K05937	2.51809	0.100339	-2.61435	0.0772417	-0.164947	0.624503	-2.4494	0.0373893	2.35314	0.0419735	Other	-
K11251	H2A	3.08413	0.264008	2.22419	0.00416493	0.133607	0.8843	2.09059	0.0329408	3.21774	0.239051	Other	-
K12877	MAGOH	10	0.48312	1.41086	0.0217935	-6	0.516076	10	0.0407765	0	NaN	Other	-
K03458	TC.NCS2	2.87737	0.188162	1.50494	0.174863	4.25624	2.63118e-05	-2.75129	0.0237183	7.13361	1.60655e-05	Other	cation symporter-2; signaling and cellular processes
K19286	nfrA2	2.86873	0.0124195	1.47569	0.0499512	0.328201	0.591252	1.14749	0.0420255	3.19693	0.101675	Other	-
K20776	BABAM, NBA1, MERIT40	10	0.48312	4.90192	0.0184756	-6	0.516076	10	0.0407765	0	NaN	Other	-
K03750	moeA	1.09087	0.000139732	-0.175018	0.657154	0.607585	0.00447842	-0.782602	0.00323979	1.69846	4.02771e-08	Other	-
K07466	RFA1, RPA1, rpa	-2.66255	0.498598	2.30871	0.0654349	-6	0.345957	10	0.0407765	-6	0.192599	Other	-
K18264	ITM2B	-1.97203	0.721238	2.90381	0.0421032	-6	0.24244	10	0.0165243	-6	0.37071	Other	-
K05811	yfiM	1.50234	0.0297376	0.17072	0.0557097	0.0877567	0.315589	0.0829634	0.0257666	1.5901	0.357622	Other	-
K03537	POP5	-2.08956	0.721238	1.88332	0.150833	-6	0.24244	10	0.0407765	-6	0.37071	Other	-
K05691	CTNNA	10	0.48312	3.65123	0.0200748	-6	0.516076	10	0.0407765	0	NaN	Other	-
K06441	E1.12.7.2G	0.166639	0.741568	-1.851	0.182911	1.37255	0.241286	-3.22355	0.0395444	1.53919	0.169772	Other	-
K02221	yggT	1.70021	0.00106471	-0.754331	0.648503	0.424975	0.0124649	-1.17931	0.0162975	2.12518	2.83389e-06	Other	-
K23987	rfbCD, rmlCD	2.18099	0.144667	0.764797	0.414597	3.56602	7.62362e-06	-2.80122	0.00552388	5.74701	1.94282e-06	Other	dTDP-4-dehydrorhamnose 3,5-epimerase/reductase; Biosynthesis of nucleotide sugars; Biosynthesis of secondary metabolites
K07101	K07101	0.0921309	0.220816	-0.206491	0.961654	1.31859	0.00633846	-1.52508	0.022137	1.41072	0.00222029	Other	-
K21478	icaB	0.35066	0.847278	-0.313917	0.447261	1.06553	0.0111734	-1.37944	0.0131323	1.41619	0.00868621	Other	-
K04374	ATF4, CREB2	10	0.208726	3.99541	0.136777	-6	0.24244	10	0.0407765	0	NaN	Other	-
K03484	scrR	0.532251	0.141774	0.52473	0.701075	1.93574	0.000744808	-1.41101	0.00214051	2.46799	0.000291014	Other	-
K21700	bauB	-0.454795	0.970616	0.590721	0.636834	-1.9426	0.00510309	2.53332	0.0167876	-2.39739	0.0073188	Other	-
K18461	WASH1	10	0.208726	2.29393	0.0421032	-6	0.24244	10	0.0165243	0	NaN	Other	-
K05687	PARK7	-0.593457	0.977464	3.50619	0.0614577	-6	0.345957	10	0.0407765	-6	0.37071	Other	-
K22632	IL32	10	0.143159	2.31146	0.231858	-6	0.173065	10	0.0407765	0	NaN	Other	-
K06164	phnI	1.6403	0.00902876	-0.243244	0.371213	0.11217	0.126394	-0.355415	0.0442128	1.75247	0.369606	Other	-
K19710	E2.7.7.53	-0.268321	0.945587	0.0585548	0.385242	2.41426	7.06284e-05	-2.35571	0.00710774	2.14594	0.000722792	Other	ATP adenylyltransferase; Nucleotide metabolism
K24914	ramC, amfT	1.30851	0.954945	-6	0.423541	1.91027	0.00791775	-6	0.0279971	3.21878	0.0230192	Other	-
K15303	AKR7	3.02131	0.0243452	0.625377	0.0443958	-1.80081	0.216155	2.42619	0.0140937	1.22049	0.320003	Other	-
K09685	purR	1.17234	0.00444864	0.189623	0.349427	0.598111	0.00354565	-0.408488	0.00487151	1.77045	0.00016214	Other	-
K01654	neuB, nnaB	0.363969	0.507403	0.296511	0.924714	-6	0.0340781	10	0.0407765	-6	0.105059	Other	N-acetylneuraminate synthase; Biosynthesis of nucleotide sugars
K03727	helY	3.69229	0.142298	1.14454	0.216068	3.85939	1.19676e-06	-2.71485	0.00638592	7.55167	6.53669e-07	Other	ATP-dependent RNA helicase HelY; Messenger RNA biogenesis
K23356	trmB	0.177625	0.840757	0.496489	0.540678	-0.811527	0.0352061	1.30802	0.0108299	-0.633902	0.0159904	Other	-
K05350	bglB	1.82046	0.00586644	-0.12407	0.394378	-0.923912	0.0467937	0.799842	0.048726	0.896545	0.914943	Other	-
K01545	kdpF	0.475369	0.700903	0.280077	0.304671	-1.41832	0.0283001	1.69839	0.00325626	-0.942948	0.0719792	Other	-
K20814	dop	3.53568	0.111246	1.19507	0.215373	3.90111	1.77031e-06	-2.70604	0.00828185	7.43679	4.79269e-07	Other	Pup amidohydrolase; Bacterial regulatory particles
K20976	hptB	0.659643	0.193764	0.668227	0.165459	-0.897244	0.0874672	1.56547	0.0129605	-0.237602	0.502094	Other	-
K20359	RABAC1, PRAF1	-0.996891	1	2.95002	0.0614577	-6	0.345957	10	0.0407765	-6	0.37071	Other	-
K02979	RP-S28e, RPS28	0.121881	0.532363	2.91948	0.14123	-4.33306	0.147786	7.25254	0.0220646	-4.21117	0.482735	Other	-
K02885	RP-L19e, RPL19	-0.229003	0.346457	2.19303	0.0736632	-2.5605	0.445515	4.75353	0.0300022	-2.78951	0.138887	Other	-
K01210	E3.2.1.58	1.71632	0.0419685	0.557448	0.912815	2.63068	0.000739321	-2.07323	0.0123064	4.347	3.49153e-05	Other	glucan 1,3-beta-glucosidase; Carbohydrate metabolism
K20920	vpsM	3.0031	0.154852	0.763924	0.898157	-6	0.0245282	10	0.0407765	-6	0.192599	Other	polysaccharide biosynthesis protein VpsM; Biofilm formation
K06961	KRR1	-2.16718	0.201289	0.944269	0.165965	-6	0.24244	10	0.0407765	-6	0.0581168	Other	-
K24100	E3.2.1.213	1.40197	0.919256	-0.103078	0.274632	5.72525	3.15471e-07	-5.82833	0.0019862	7.12723	2.08931e-05	Other	galactan exo-1,6-beta-galactobiohydrolase; Carbohydrate metabolism
K06350	kipA	1.16429	0.00998493	-0.33201	0.164065	0.427966	0.0941269	-0.759976	0.0366312	1.59226	0.00170131	Other	-
K20471	COPD, ARCN1, RET2	10	0.310236	1.79551	0.0696221	-6	0.345957	10	0.0407765	0	NaN	Other	-
K05986	NUCS	0.80731	0.781768	0.132167	0.267344	-0.900407	0.148404	1.03257	0.0288753	-0.0930976	0.202535	Other	-
K23980	tpdA	4.11208	0.0296545	0.897599	0.350629	3.84492	5.00838e-06	-2.94732	0.00441825	7.957	1.60159e-07	Other	cysteinylglycine-S-conjugate dipeptidase; Protein metabolism
K21829	dauR	0	NaN	10	0.00250854	0	NaN	10	0.0407765	0	NaN	Other	-
K21495	fitA	3.43972	0.0431928	-0.241508	0.884069	3.48812	0.000492243	-3.72963	0.00441825	6.92784	6.64873e-06	Other	antitoxin FitA; signaling and cellular processes
K12184	VPS28	10	0.310236	2.02231	0.0614577	-6	0.345957	10	0.0407765	0	NaN	Other	-
K18704	tarL	0.249191	0.910293	-0.176714	0.780669	-1.5123	0.0186218	1.33558	0.0187457	-1.26311	0.0203124	Other	-
K12622	LSM3	10	0.310236	1.74261	0.0153399	-6	0.345957	10	0.0165243	0	NaN	Other	-
K12658	lhpA	1.00187	0.216967	1.06962	0.169902	-4.28824	0.119279	5.35786	0.0130187	-3.28638	0.702513	Other	-
K08055	B2M	-0.00330445	0.134595	1.01746	0.170158	-4.50485	0.0861465	5.52231	0.0107745	-4.50816	0.00669321	Other	-
K14089	echD	0.909178	0.861151	-0.637345	0.82852	-1.33785	0.0160261	0.70051	0.0496114	-0.428676	0.0608039	Other	-
K05756	ARPC3	0.376545	0.907818	2.11292	0.164673	-6	0.124642	10	0.0165243	-6	0.105059	Other	-
K23976	K23976	0.044671	0.963275	0.36384	0.312468	-0.814327	0.15417	1.17817	0.0187082	-0.769656	0.141032	Other	-
K13362	FXYD5, DYSAD	10	0.310236	3.99614	0.0541025	-6	0.345957	10	0.0407765	0	NaN	Other	-
K22549	lhpC	1.13348	0.222061	0.932039	0.346458	-4.95053	0.0469623	5.88257	0.011954	-3.81705	0.377225	Other	D-hydroxyproline dehydrogenase subunit alpha; D-Amino acid metabolism
K03300	TC.CITMHS	1.00219	0.0958227	-0.228775	0.885532	0.798461	0.0282075	-1.02724	0.0396889	1.80065	0.000569775	Other	-
K25284	yclN, ceuB	0.940713	0.0636199	-1.09106	0.35867	0.320606	0.238642	-1.41167	0.0258056	1.26132	0.00411026	Other	-
K25766	E3.2.1.216	-0.038788	0.904709	0.663183	0.0599592	-0.539416	0.414267	1.2026	0.0374465	-0.578204	0.587712	Other	-
K10802	HMGB1	10	0.208726	2.08161	0.136777	-6	0.24244	10	0.0407765	0	NaN	Other	-
K07160	pxpA	1.28429	0.00180218	-0.273241	0.302239	0.456697	0.0268302	-0.729937	0.0100941	1.74098	4.18276e-06	Other	-
K10881	SHFM1, DSS1, RPN15	1.69681	0.977464	2.18193	0.0654349	-6	0.345957	10	0.0407765	-6	0.37071	Other	-
K08744	CRLS	0.583445	0.0974	0.707084	0.514329	2.89974	0.000676355	-2.19266	0.0328352	3.48318	0.000104631	Other	cardiolipin synthase; Glycerophospholipid metabolism
K13877	aldH	0.793823	0.887463	1.24676	0.0434312	-3.5023	0.380526	4.74906	0.0156285	-2.70848	0.491159	Other	-
K21688	rpfB	1.28252	0.587376	0.531101	0.309488	3.08984	0.000324098	-2.55874	0.0270595	4.37235	0.000254834	Other	resuscitation-promoting factor RpfB; Glycan metabolism
K02130	ATPeF0F, ATP5J2	1.00811	0.506593	3.8262	0.231858	-6	0.173065	10	0.0407765	-6	0.37071	Other	-
K17776	MTX	10	0.48312	4.41689	0.0200748	-6	0.516076	10	0.0407765	0	NaN	Other	-
K17950	cuyA	1.88459	0.0806254	-0.288331	0.195346	-1.87946	0.254006	1.59113	0.0324328	0.00513113	0.577147	Other	-
K22431	carD	3.13867	0.0483755	0.501485	0.0849639	-1.03626	0.250995	1.53774	0.0136896	2.10242	0.495977	Other	-
K03232	EEF1B	1.73626	0.442055	1.36673	0.130546	-6	0.0652484	10	0.006602	-6	0.192599	Other	-
K17918	SNX3_12	-0.731946	1	3.50338	0.0614577	-6	0.345957	10	0.0407765	-6	0.37071	Other	-
K01115	PLD1_2	10	0.0688513	0.635636	0.507524	-6	0.0901289	10	0.0407765	0	NaN	Other	-
K23398	TRIP4	-0.224739	0.967904	0.135374	0.3429	-0.922721	0.0649936	1.05809	0.0142109	-1.14746	0.123453	Other	-
K02825	pyrR	1.05274	0.000701651	-0.21954	0.249485	0.388431	0.0716054	-0.607971	0.0306575	1.44117	4.22331e-05	Other	-
K06874	K06874	-1.68307	0.781988	0.954246	0.165965	-6	0.24244	10	0.0407765	-6	0.192599	Other	-
K15976	K15976	0.181355	0.268816	0.843153	0.610261	1.86435	0.0133313	-1.0212	0.0462709	2.04571	0.00541258	Other	-
K03968	NDUFC2	2.53272	0.954945	3.26614	0.0614577	-6	0.345957	10	0.0407765	-6	0.37071	Other	-
K02598	nirC	1.07339	0.0434922	0.141512	0.687716	0.344777	0.0462135	-0.203265	0.0481166	1.41817	0.000362943	Other	-
K06152	E1.1.99.3G	2.64468	0.00384908	0.524857	0.0806842	0.940587	0.3196	-0.41573	0.0157401	3.58526	0.0852012	Other	-
K08137	galP	1.10542	0.00703682	-0.0171304	0.156862	-0.101313	0.167634	0.0841831	0.0103968	1.00411	0.169511	Other	-
K16917	yydI	1.69121	0.425478	1.3096	0.0665741	-1.6399	0.128655	2.9495	0.00680132	0.0513171	0.418264	Other	-
K12751	MYL6	0.804632	0.582943	1.21029	0.146041	-6	0.124642	10	0.0165243	-6	0.0581168	Other	-
K04455	HSPB1	10	0.310236	1.87234	0.0696221	-6	0.345957	10	0.0407765	0	NaN	Other	-
K13158	HNRNPA2B1	0.608202	0.667218	3.50681	0.0200748	-6	0.516076	10	0.0407765	-6	0.37071	Other	-
K03013	RPABC1, RPB5, POLR2E	0.769831	0.975674	2.14272	0.231858	-6	0.173065	10	0.0407765	-6	0.192599	Other	-
K03948	NDUFA4	1.57854	0.365669	3.71387	0.129067	-6	0.124642	10	0.0165243	-6	0.37071	Other	-
K18749	LSM14, RAP55, SCD6	10	0.48312	3.50122	0.0200748	-6	0.516076	10	0.0407765	0	NaN	Other	-
K03980	murJ, mviN	1.03905	0.0012852	-0.319673	0.387752	1.02304	0.00888311	-1.34271	0.0081412	2.06209	2.56714e-06	Other	-
K14213	PEPD	0.456663	0.838736	1.19341	0.0316733	-1.18644	0.446949	2.37985	0.0135886	-0.729777	0.552563	Other	-
K03724	lhr	1.1957	0.0138352	-0.250905	0.889768	1.54311	0.00227478	-1.79402	0.0182849	2.73881	6.29383e-05	Other	-
K24012	acdAB	0.2488	0.173044	-0.169569	0.866216	0.9934	0.00591864	-1.16297	0.012597	1.2422	0.00170779	Other	-
K12554	murN	1.25578	0.775597	0.246132	0.201773	4.51427	6.55866e-07	-4.26813	0.00156453	5.77005	4.38085e-06	Other	alanine adding enzyme; Peptidoglycan biosynthesis
K07610	DES	-0.146271	0.0427647	2.15853	0.251066	-6	0.173065	10	0.0407765	-6	0.00966372	Other	-
K12838	PUF60	10	0.310236	3.05836	0.0153399	-6	0.345957	10	0.0165243	0	NaN	Other	-
K04507	CACYBP, SIP	10	0.48312	2.17168	0.00403944	-6	0.516076	10	0.0165243	0	NaN	Other	-
K02465	gspS	2.69235	0.0446819	0.836539	0.101414	0.842365	0.42093	-0.00582617	0.0447676	3.53471	0.265854	Other	-
K00104	glcD	1.48218	0.000475102	-0.700226	0.665775	0.607306	0.0154683	-1.30753	0.0281885	2.08949	4.88281e-05	Other	-
K10019	occM, nocM	10	0.0332736	-0.727531	0.906366	-6	0.0472026	10	0.0407765	0	NaN	Other	octopine/nopaline transport system permease protein; signaling and cellular processes
K07033	K07033	0.0955166	0.659381	0.486024	0.326804	-1.24188	0.137115	1.7279	0.0300295	-1.14636	0.28416	Other	-
K03578	hrpA	1.35396	0.000532509	0.192124	0.585106	1.72083	0.000307942	-1.5287	0.00940213	3.07478	1.1488e-07	Other	-
K19422	epsD	0.433517	0.527925	0.672321	0.380477	-1.27843	0.0186876	1.95075	0.0061028	-0.844909	0.0954193	Other	-
K09118	K09118	0.424393	0.128839	0.18248	0.949655	2.84426	8.75629e-05	-2.66178	0.00170926	3.26866	8.96095e-06	Other	uncharacterized protein; Function unknown
K03661	ATPeV0B, ATP6F	1.5405	0.977464	2.01605	0.0654349	-6	0.345957	10	0.0407765	-6	0.37071	Other	-
K07222	K07222	3.25684	0.00610357	0.241294	0.304752	1.23648	0.0941319	-0.99519	0.0208159	4.49333	0.335119	Other	-
K20300	TRAPPC1, BET5	10	0.208726	3.51052	0.123754	-6	0.24244	10	0.0407765	0	NaN	Other	-
K17091	ANXA1	10	0.143159	2.52749	0.261076	-6	0.173065	10	0.0407765	0	NaN	Other	-
K09276	YBX1, NSEP1	-0.859166	0.103107	3.48659	0.136777	-6	0.24244	10	0.0407765	-6	0.0321828	Other	-
K12685	ssp	-0.295996	0.725487	-0.341626	0.647821	1.95496	0.00476646	-2.29659	0.0353457	1.65897	0.0122715	Other	-
K21759	bsdD	1.93866	0.00941647	-0.220966	0.353804	0.155589	0.144147	-0.376556	0.0464327	2.09425	0.399791	Other	-
K24040	ecfTA	3.08572	0.213164	1.0305	0.50759	3.79084	2.33532e-06	-2.76034	0.00243498	6.87656	1.10429e-06	Other	energy-coupling factor transport system permease/ATP-binding protein; signaling and cellular processes
K20810	mqnX	2.72353	0.0817882	1.03574	0.603933	3.477	0.00037922	-2.44126	0.0141311	6.20053	1.95522e-05	Other	aminodeoxyfutalosine deaminase; Metabolism of cofactors and vitamins
K17883	mtr	2.89597	0.0514995	0.0452769	0.108965	1.21384	0.00159859	-1.16856	0.00161642	4.1098	6.95558e-05	Other	-
K16950	asrA	0.923262	0.0570836	-1.07387	0.311467	0.453339	0.106198	-1.52721	0.0206448	1.3766	0.0020365	Other	-
K20023	talrD-galrD	10	0.01593	0.453038	0.468475	-5.01054	0.0831408	5.46358	0.030894	10	0.299099	Other	-
K16014	cydCD	2.79218	0.0392591	0.0852673	0.929573	2.54408	3.91937e-06	-2.45881	0.000357209	5.33625	7.51914e-08	Other	ATP-binding cassette; ABC transporters; signaling and cellular processes
K00420	QCR10, UQCR	0.264003	0.702898	4.15881	0.037496	-6	0.24244	10	0.0165243	-6	0.37071	Other	-
K25817	MAF1	10	0.48312	3.20784	0.0200748	-6	0.516076	10	0.0407765	0	NaN	Other	-
K04798	pfdB, PFDN6	-1.39789	0.231902	2.36344	0.0696221	-6	0.345957	10	0.0407765	-6	0.105059	Other	-
K16209	lacS, galP, rafP	0.997851	0.350259	0.390394	0.0618909	2.68901	7.52577e-05	-2.29862	0.028844	3.68686	2.78105e-05	Other	lactose/raffinose/galactose permease; signaling and cellular processes
K16449	RGS	10	0.48312	3.5471	0.00403944	-6	0.516076	10	0.0165243	0	NaN	Other	-
K10706	SETX, ALS4	0.484477	0.257311	-0.637453	0.478777	-2.97167	0.0427803	2.33422	0.0100694	-2.4872	0.338136	Other	senataxin;Amyotrophic lateral sclerosis
K07181	cdgJ	0.660437	0.0868364	0.00664673	0.829006	-1.50013	0.0024079	1.50677	0.00636896	-0.839691	0.250568	Other	-
K03250	EIF3E, INT6	4.80645	0.465044	2.30509	0.271358	-6	0.173065	10	0.0407765	-6	0.37071	Other	-
K25589	inuH	0.201266	0.0202074	0.0485496	0.762188	1.82642	0.00193136	-1.77787	0.0361069	2.02769	1.11809e-05	Other	-
K13570	pup	3.19523	0.0904076	1.01059	0.228841	3.59616	6.08686e-06	-2.58556	0.00684003	6.79138	6.58054e-07	Other	prokaryotic ubiquitin-like protein Pup; genetic information processing; Ubiquitin system
K19003	mgdA	1.90507	0.150916	1.09556	0.162951	3.30256	3.02461e-05	-2.207	0.0229931	5.20763	2.5104e-06	Other	1,2-diacylglycerol 3-beta-glucosyltransferase; Glycerolipid metabolism; Lipid metabolism
K01266	dmpA, dap	1.14678	0.0171107	-0.277249	0.928311	0.606907	0.015305	-0.884156	0.0365065	1.75369	1.94109e-05	Other	-
K08260	cbiZ	0.503135	0.0554889	0.399482	0.290739	-0.944497	0.0100807	1.34398	0.00537032	-0.441362	0.526758	Other	-
K11279	NAP1L1, NRP	10	0.48312	3.5841	0.0200748	-6	0.516076	10	0.0407765	0	NaN	Other	-
K09377	CSRP	10	0.310236	4.36718	0.0696221	-6	0.345957	10	0.0407765	0	NaN	Other	-
K03800	lplA, lplJ, lipL1	0.14015	0.362367	-0.492932	0.701077	0.755611	0.0242433	-1.24854	0.0211363	0.895762	0.0132232	Other	-
K06607	iolS	10	0.208726	-6	0.319452	2.55076	0.016757	-6	0.0279971	10	0.00617074	Other	myo-inositol catabolism protein IolS; Unclassified: metabolism
K09963	K09963	0.118782	0.426726	-0.0763729	0.971292	1.03084	0.00125837	-1.10721	0.00875187	1.14962	0.000497909	Other	-
K25064	abnJ	0.663861	0.922748	-0.117683	0.419326	-1.73498	0.0417286	1.61729	0.00989386	-1.07112	0.0297576	Other	-
K11368	ENY2, DC6, SUS1	10	0.48312	2.75349	0.0200748	-6	0.516076	10	0.0407765	0	NaN	Other	-
K20609	sgcX	10	0.0688513	-2.78232	0.488033	1.46008	0.0307836	-4.24241	0.0430951	10	0.00125494	Other	-
K16916	yydJ	1.57925	0.349328	1.36301	0.0417651	-1.2151	0.251069	2.57811	0.00918705	0.364152	0.777716	Other	-
K18917	mrx1	2.04973	0.308383	0.729918	0.294525	4.35051	2.54508e-06	-3.62059	0.00348568	6.40024	4.10344e-06	Other	mycoredoxin; Unclassified: metabolism
K12757	MYL12	0.775037	0.907818	2.73967	0.123763	-6	0.124642	10	0.0165243	-6	0.105059	Other	-
K24995	E1.1.1.425	3.30558	0.120101	1.23399	0.0936102	-2.15695	0.399678	3.39093	0.0369932	1.14864	0.514058	Other	-
K19285	nfrA1	2.11271	0.000117136	0.264129	0.312112	1.9249	0.00103009	-1.66077	0.0493646	4.0376	4.59359e-07	Other	-
K11898	impE	-0.342978	0.125171	0.272487	0.134468	-4.66434	0.0637294	4.93683	0.00445056	-5.00732	0.658462	Other	-
K16148	glgM	3.42609	0.222802	1.11673	0.448899	3.63152	2.46745e-06	-2.51479	0.00360255	7.05762	1.00579e-06	Other	alpha-maltose-1-phosphate synthase; Starch and sucrose metabolism; Metabolic pathways
K24846	pglK	0.97873	0.171652	-0.260474	0.966406	-1.14471	0.0105597	0.884237	0.0236217	-0.165982	0.208377	Other	-
K12626	LSM7	10	0.208726	1.6552	0.150833	-6	0.24244	10	0.0407765	0	NaN	Other	-
K17268	COPE	10	0.208726	2.5066	0.0109357	-1.83297	0.801567	4.33957	0.030894	10	0.299099	Other	-
K17252	CLU	10	0.48312	5.68984	0.00403944	-6	0.516076	10	0.0165243	0	NaN	Other	-
K02379	fdhD	1.25069	0.000701651	-0.211124	0.866629	0.686427	0.00371683	-0.897551	0.0306575	1.93712	1.6114e-08	Other	-
K02268	COX6C	2.76342	0.702898	2.44423	0.044581	-6	0.24244	10	0.0165243	-6	0.37071	Other	-
K05964	citX	1.74289	0.00279628	-0.220984	0.160223	0.32554	0.446429	-0.546525	0.0325506	2.06843	0.028436	Other	-
K16951	asrB	0.703773	0.169305	-1.16088	0.439438	0.572486	0.0290631	-1.73336	0.00633589	1.27626	0.00215564	Other	-
K18205	hypBA1	2.53358	0.396459	0.412935	0.51157	4.73584	4.23171e-06	-4.3229	0.0037267	7.26941	1.02411e-05	Other	non-reducing end beta-L-arabinofuranosidase; Hydrolases; Unclassified metabolism
K22550	lhpD	0.979645	0.0866119	0.464366	0.275196	-1.60336	0.07186	2.06773	0.0111056	-0.623716	0.755262	Other	-
K08059	IFI30, GILT	10	0.0990843	1.35758	0.158273	-6	0.124642	10	0.0165243	0	NaN	Other	-
K03016	RPABC3, RPB8, POLR2H	10	0.48312	1.36521	0.0217935	-6	0.516076	10	0.0407765	0	NaN	Other	-
K16650	glft2	-0.291204	0.610609	0.532287	0.254269	-1.0669	0.0744166	1.59919	0.0196361	-1.35811	0.022836	Other	-
K03242	EIF2S3	-1.55905	0.514343	2.43891	0.0696221	-6	0.345957	10	0.0407765	-6	0.192599	Other	-
K03966	NDUFB10	10	0.208726	2.5323	0.136777	-6	0.24244	10	0.0407765	0	NaN	Other	-
K10785	TRBV	10	0.0688513	0.404177	0.563812	-6	0.0901289	10	0.0407765	0	NaN	Other	-
K20974	K20974	0.0846263	0.323475	0.484012	0.0610047	-2.02018	0.0113921	2.5042	4.15481e-05	-1.93556	0.00111051	Other	two-component system, sensor histidine kinase;	Biofilm formation
K11187	PRDX5	1.15729	0.506593	2.90824	0.0890835	-6	0.173065	10	0.0165243	-6	0.37071	Other	-
K21006	pelA	0.458204	0.599773	-0.267876	0.847324	-2.59941	0.000111416	2.33153	0.000524144	-2.1412	0.000747626	Other	polysaccharide biosynthesis protein PelA;Biofilm formation
K17606	IGBP1, TAP42	0.0499523	0.702898	2.12946	0.130139	-6	0.24244	10	0.0407765	-6	0.37071	Other	-
K00435	hemQ	10	0.0332736	-6	0.0890835	1.81301	0.0588304	-6	0.0092415	10	0.00125494	Other	-
K07067	disA	0.303994	0.419029	-1.86108	0.0429701	-0.942044	0.8685	-0.919037	0.0270875	-0.63805	0.329414	Other	-
K21885	cmtR	0.738185	0.417633	1.06506	0.261076	-6	0.173065	10	0.0407765	-6	0.0581168	Other	-
K00989	rph	1.44352	3.76916e-05	-0.247574	0.501732	0.805364	0.00724763	-1.05294	0.0070306	2.24889	3.87082e-07	Other	-
K25062	abnE	0.782179	0.724516	-0.0507146	0.421067	-1.73322	0.0999007	1.6825	0.0148356	-0.951037	0.110671	Other	-
K04459	DUSP, MKP	10	0.143159	2.39338	0.0890835	-6	0.173065	10	0.0165243	0	NaN	Other	-
K11890	impM	-0.290776	0.141596	0.269434	0.148176	-3.17044	0.36195	3.43987	0.0369932	-3.46121	0.514058	Other	-
K17255	GDI1_2	10	0.310236	3.00565	0.0654349	-6	0.345957	10	0.0407765	0	NaN	Other	-
K19128	csy2	-0.643495	0.0219446	0.682346	0.53673	-1.01809	0.0705506	1.70044	0.049601	-1.66159	0.0013077	Other	-
K13823	HBB	10	0.143159	0.688932	0.271358	-6	0.173065	10	0.0407765	0	NaN	Other	-
K07670	mtrA	2.51966	0.536163	0.290852	0.466842	5.05809	2.9649e-08	-4.76723	0.000430154	7.57774	5.8187e-07	Other	two-component syste; Signal transduction
K22026	K22026	-0.505901	0.0093826	4.03241	0.263498	-3.22057	0.189691	7.25298	0.0402317	-3.72647	0.0011135	Other	-
K24934	TTC23	-0.133274	0.141596	1.81213	0.0663081	-3.81658	0.161323	5.62871	0.00969971	-3.94985	0.95925	Other	-
K07442	TRM61, GCD14	1.32335	0.0282333	0.855584	0.112981	3.0264	2.44979e-05	-2.17082	0.0206813	4.34976	9.83257e-07	Other	tRNA (adenine57-N1/adenine58-N1)-methyltransferase catalytic subunit; genetic information processing
K03227	yscS, sctS, hrcS, ssaS	-0.275524	0.182194	0.745217	0.272916	-1.39899	0.145682	2.14421	0.0391101	-1.67452	0.723888	Other	-
K13784	PTMA	-0.287019	0.0803257	3.21066	0.13198	-2.45776	0.102515	5.66842	0.0132465	-2.74478	0.0048666	Other	-
K06535	BSG, CD147	0.853834	0.977464	3.88227	0.0576827	-6	0.345957	10	0.0407765	-6	0.37071	Other	-
K12392	AP1B1	10	0.48312	5.00726	0.0184756	-6	0.516076	10	0.0407765	0	NaN	Other	-
K13607	fldA	3.21969	0.0208791	0.42974	0.245441	-1.32706	0.119113	1.7568	0.0287249	1.89263	0.461286	Other	-
K18817	hph	0.744954	0.879646	-6	0.189546	-0.0605049	0.201843	-6	0.0477817	0.684449	0.34472	Other	-
K07062	fitB	1.86361	0.154068	0.241934	0.145619	4.90629	2.35919e-06	-4.66436	0.00444074	6.76989	1.48955e-06	Other	toxin FitB, signaling and cellular processes
K02153	ATPeV0E, ATP6H	0.827408	0.816186	1.37164	0.044581	-6	0.24244	10	0.0165243	-6	0.192599	Other	-
K06924	K06924	0.740885	0.203146	0.630695	0.280295	-0.684174	0.0891306	1.31487	0.0247884	0.0567107	0.494482	Other	-
K12589	RRP42, EXOSC7	-2.61668	0.241065	2.32132	0.0217935	-6	0.516076	10	0.0407765	-6	0.192599	Other	-
K13785	TMSB10	0.706995	0.206877	2.00381	0.0367453	-6	0.0472026	10	0.00097831	-6	0.00520372	Other	thymosin beta 10，signaling and cellular processes
K24262	SPARC	0.597749	0.00130255	2.35728	0.0200748	-6	0.516076	10	0.0407765	-6	0.00966372	Other	-
K23975	E2.8.1.16	0.116403	0.405329	0.421586	0.585332	-1.29935	0.0554369	1.72094	0.0391101	-1.18295	0.29172	Other	-
K25815	SUB1	0.110319	0.943279	1.79532	0.0770924	-6	0.173065	10	0.0165243	-6	0.192599	Other	-
K04478	sgtB	1.65454	0.0346416	-0.531329	0.7134	0.771848	0.0119506	-1.30318	0.0254958	2.42639	0.000259628	Other	-
K25079	RBM42	0.588083	0.667218	2.39046	0.0200748	-6	0.516076	10	0.0407765	-6	0.37071	Other	-
K05311	cggR	1.06973	0.0457865	0.191661	0.324554	0.779	0.000225742	-0.587339	0.000418902	1.84873	5.55537e-06	Other	-
K04379	FOS	10	0.143159	0.899465	0.303853	-6	0.173065	10	0.0407765	0	NaN	Other	-
K25229	APC16, ANAPC16	10	0.48312	3.16701	0.0200748	-6	0.516076	10	0.0407765	0	NaN	Other	-
K17497	PMM	3.28447	0.0102261	1.07993	0.327582	3.57838	1.28963e-05	-2.49845	0.0100348	6.86285	1.95421e-07	Other	phosphomannomutase; Amino sugar and nucleotide sugar metabolism; Biosynthesis of cofactors
K13825	HBE	10	0.143159	0.688932	0.271358	-6	0.173065	10	0.0407765	0	NaN	Other	-
K00990	glnD;	1.59006	0.00039366	0.0149628	0.478929	1.59344	0.00102072	-1.57847	0.0366312	3.1835	3.97777e-07	Other	-
K07503	nucS	1.54909	0.332154	1.06932	0.0725073	3.4931	5.56417e-06	-2.42378	0.0158328	5.04219	4.09776e-06	Other	endonuclease; Unclassified metabolism;
K09290	TPM3	0.891337	0.943279	2.93407	0.241327	-6	0.173065	10	0.0407765	-6	0.192599	Other	-
K23790	GSTP	-0.29589	0.959468	5.2667	0.0770924	-6	0.173065	10	0.0165243	-6	0.192599	Other	-
K03029	PSMD4, RPN10	3.91689	0.954945	2.24064	0.0614577	-6	0.345957	10	0.0407765	-6	0.37071	Other	-
K12755	MYL9	0.740832	0.907818	2.77388	0.123763	-6	0.124642	10	0.0165243	-6	0.105059	Other	-
K13728	MAD2L2	0	NaN	10	0.00250854	0	NaN	10	0.0407765	0	NaN	Other	-
K14840	NOP53, GLTSCR2	10	0.0990843	2.34032	0.140203	-6	0.124642	10	0.0165243	0	NaN	Other	-
K09009	K09009	3.25062	0.0436739	1.02056	0.137086	3.68166	1.89731e-05	-2.6611	0.0129594	6.93228	9.49044e-07	Other	uncharacterized protein
K03331	DCXR	-0.289179	0.799039	1.58847	0.150833	-6	0.24244	10	0.0407765	-6	0.192599	Other	-
K03115	CSNK2B	10	0.208726	1.83476	0.143673	-6	0.24244	10	0.0407765	0	NaN	Other	-
K25634	hgdH	0.867759	0.373761	-6	0.0187299	-0.331922	0.231785	-6	0.00284577	0.535837	0.0784415	Other	-
K18827	wbdD	10	0.0688513	2.7589	0.480529	-6	0.0901289	10	0.0407765	0	NaN	Other	-
K06882	K06882	0.604226	0.187437	-1.13346	0.42966	-2.94146	0.00382075	1.808	0.041175	-2.33723	0.0786713	Other	uncharacterized protein
K22255	ATPIF1	2.43141	0.977464	1.48377	0.00381191	-6	0.345957	10	0.006602	-6	0.37071	Other	-
K18675	chbP	-0.221836	0.154245	0.14074	0.70983	-1.02739	0.0113949	1.16813	0.0264105	-1.24922	0.000350916	Other	-
K13927	citXG	1.63986	0.00431913	-0.424663	0.614335	0.463665	0.0415872	-0.888328	0.0153211	2.10353	4.75164e-05	Other	-
K16558	exoL	-2.45703	0.994431	-1.08969	0.039836	-2.3874	0.579707	1.29771	0.028254	-4.84443	0.627011	Other	-
K23078	mqnK, menK	0.404434	0.265969	-0.551183	0.478736	0.744823	0.0560275	-1.29601	0.0201442	1.14926	0.0130561	Other	-
K06605	iolH	1.87433	0.00768397	0.110598	0.340589	0.677573	0.108469	-0.566975	0.0219543	2.5519	0.460931	Other	-
K01256	pepN	1.48093	0.000609771	0.0115952	0.60593	1.60829	0.00125792	-1.59669	0.0366312	3.08921	1.29071e-06	Other	-
K11527	K11527	4.08759	0.0210025	-0.19795	0.306079	-1.97849	0.232157	1.78054	0.0423087	2.10909	0.317856	Other	-
K07177	K07177	1.01621	0.259302	0.21768	0.771063	2.56784	3.49549e-05	-2.35016	0.00196031	3.58405	1.26779e-05	Other	Lon-like protease; Protein families: metabolism
K02929	RP-L44e, RPL44	-0.319403	0.106934	1.67252	0.147079	-5.24103	0.116061	6.91355	0.0107745	-5.56043	0.00623011	Other	-
K20469	K20469	2.74432	0.629561	0.772332	0.279126	4.54947	6.51095e-08	-3.77714	0.00131756	7.29379	1.00579e-06	Other	putative heme transporter; signaling and cellular processes
K04524	APOE	10	0.48312	6.57718	0.0184756	-6	0.516076	10	0.0407765	0	NaN	Other	-
K12940	abgA	0.682406	0.000283374	-0.0478687	0.923547	0.961962	0.00327665	-1.00983	0.017408	1.64437	1.90116e-06	Other	-
K25063	abnF	0.463567	0.538011	-0.0148367	0.339397	-2.88707	0.0347511	2.87223	0.00566754	-2.4235	0.00473063	Other	arabinooligosaccharide transport system permease protein
K17624	engCP, engBF, endoEF	0.977986	0.57512	-0.886592	0.824235	2.45163	0.00336022	-3.33822	0.0144834	3.42961	0.00211355	Other	endo-alpha-N-acetylgalactosaminidase; Unclassified: metabolism
K23026	LIMA1, EPLIN	-0.929744	0.520865	2.57414	0.261076	-6	0.173065	10	0.0407765	-6	0.37071	Other	-
K22580	fmtA	-0.148696	0.816186	1.75095	0.434467	4.63179	1.50986e-05	-2.88084	0.0158741	4.48309	0.000975294	Other	teichoic acid D-alanine hydrolase; Unclassified: metabolism
K11253	H3	2.49548	0.0617358	2.04772	0.0359885	0.0773438	0.738641	1.97038	0.0452349	2.57283	0.0602082	Other	-
K18955	whiB1_2_3_4	3.17285	0.0100165	1.02395	0.175627	3.67587	1.86872e-05	-2.65192	0.0132403	6.84872	5.14809e-07	Other	WhiB family transcriptional regulator, redox-sensing transcriptional regulator; genetic information processing
K13822	HBA	10	0.143159	0.618059	0.271358	-6	0.173065	10	0.0407765	0	NaN	Other	-
K08972	K08972	0.4035	0.301496	-0.060413	1	1.89269	0.00146143	-1.9531	0.0118316	2.29619	0.00010764	Other	-
K15539	rodZ	1.23371	0.000264321	-0.0971717	0.847793	0.666488	0.00279322	-0.76366	0.017408	1.90019	1.95651e-07	Other	-
K25590	epsF	6.44162	0.0107516	-0.198776	0.542914	1.48162	0.0172187	-1.68039	0.038643	7.92324	0.000127885	Other	-
K14843	PES1, NOP7	10	0.208726	1.80379	0.143673	-6	0.24244	10	0.0407765	0	NaN	Other	-
K23253	putR	0.0541443	0.957263	0.558581	0.387687	-0.709221	0.044052	1.2678	0.0335098	-0.655076	0.073286	Other	-
K06151	E1.1.99.3A	2.86025	0.00971551	0.710799	0.0767837	1.19237	0.508377	-0.481574	0.0462935	4.05262	0.0784415	Other	-
K23258	mutT1	3.34462	0.113027	1.08014	0.294525	3.72778	6.8502e-06	-2.64765	0.00677817	7.0724	1.26569e-06	Other	8-oxo-(d)GTP phosphatase; genetic information processing
K22112	amiS	1.26718	0.478679	3.42484	0.20504	-6	0.173065	10	0.0407765	-6	0.37071	Other	-
K03932	lpqC	0.478318	0.882666	0.359611	0.258297	-0.800721	0.0237107	1.16033	0.00416848	-0.322403	0.0076077	Other	-
K07389	cyaC, hlyC, rtxC	-0.599288	0.303577	0.571878	0.346878	-1.46429	0.141125	2.03617	0.0443121	-2.06358	0.0250175	Other	-
K03231	EEF1A	0.338397	0.0133908	2.94899	0.0227548	-1.39091	0.654475	4.3399	0.0199446	-1.05252	0.0119079	Other	-
K03560	tolR	0.865941	0.462911	1.15141	0.0301478	-0.388809	0.563025	1.54022	0.0260822	0.477132	0.896153	Other	-
K19360	NPHP3	1.16224	0.0479091	0.912889	0.0606423	-0.441222	0.591589	1.35411	0.0344576	0.721014	0.221966	Other	-
K03956	NDUFA11	10	0.48312	5.0464	0.0184756	-6	0.516076	10	0.0407765	0	NaN	Other	-
K04061	flhB2	-0.0551007	0.651689	-0.0882619	1	-1.57158	0.00344481	1.48332	0.0101616	-1.62668	0.00114432	Other	-
K19224	lytE, cwlF	2.39406	0.113435	-0.196942	0.25339	1.33766	0.00485985	-1.5346	0.00570754	3.73172	0.000356005	Other	-
K13119	FAM50, XAP5	10	0.310236	1.93951	0.0614577	-6	0.345957	10	0.0407765	0	NaN	Other	-
K06752	MHC2	10	0.48312	5.37319	0.0033799	-6	0.516076	10	0.0165243	0	NaN	Other	-
K15433	CGI99, CLE7, RLLM1	10	0.48312	3.66567	0.0200748	-6	0.516076	10	0.0407765	0	NaN	Other	-
K11299	HMGN1	10	0.208726	1.84295	0.136777	-6	0.24244	10	0.0407765	0	NaN	Other	-
K19716	AUP1	10	0.48312	2.83859	0.0200748	-6	0.516076	10	0.0407765	0	NaN	Other	-
K11276	NPM1	-0.352586	0.00262889	3.43149	0.022174	-6	0.173065	10	0.006602	-6	0.0014409	Other	-
K00936	pdtaS	0.91349	0.011944	0.270128	0.980859	1.34231	0.000600427	-1.07218	0.0108299	2.2558	5.56616e-06	M00839	-
K22010	pdtaR	0.9431	0.00854141	0.231593	0.648503	1.33286	0.00270489	-1.10127	0.0108299	2.27596	1.51923e-05	M00839	-
K04343	strB	1.79754	0.387852	-0.41665	0.40961	-1.86636	0.134574	1.44971	0.0454998	-0.0688171	0.42936	M00766	-
K03799	htpX	0.831538	0.000748759	-0.268269	0.494125	0.800971	0.0124649	-1.06924	0.0366312	1.63251	2.1536e-05	M00743	-
K04835	mal	2.30796	0.00242492	-3.08841	0.00600733	-0.929264	0.45592	-2.15914	0.0450401	1.3787	0.055129	M00740	Methylaspartate cycle
K19268	glmE, mutE, mamB	2.16568	0.0221801	-3.03635	0.00477271	-0.906448	0.612883	-2.12991	0.023283	1.25924	0.135282	M00740	Methylaspartate cycle
K08372	pepD	1.76268	0.616489	0.146691	0.83002	2.69916	0.000146475	-2.55247	0.00438006	4.46184	6.13906e-05	M00728	putative serine protease PepD; Signal transduction; Two-component system
K03791	K03791	-0.515721	0.922257	0.146699	0.29836	-1.58538	0.0988279	1.73208	0.0254733	-2.1011	0.202933	M00727	-
K14205	mprF, fmtC	0.882054	0.181754	0.733979	0.075124	3.20074	3.1347e-05	-2.46676	0.00790902	4.08279	3.59139e-06	M00726	Cationic antimicrobial peptide (CAMP) resistance, lysyl-phosphatidylglycerol (L-PG) synthase MprF
K18926	lmrB	1.27521	0.928858	1.05056	0.519558	3.0551	4.32096e-07	-2.00454	0.000434207	4.33031	8.39218e-07	M00715	MFS transporter; signaling and cellular processes; Transporters
K08168	tetB	-0.13577	0.709475	0.855576	0.314173	3.31301	8.12629e-08	-2.45743	0.000823053	3.17724	4.23456e-06	M00704	Tetracycline resistance, efflux pump Tet38
K18907	norG	2.99617	0.0176137	1.10927	0.967462	3.831	8.0379e-06	-2.72173	0.00140105	6.82717	3.87918e-07	M00700,M00702	Multidrug resistance, efflux pump AbcA|Multidrug resistance, efflux pump NorB
K01227	ENGASE	0.0635103	0.503111	-1.75798	0.438355	1.17941	0.0679692	-2.93738	0.0307817	1.24292	0.0548644	M00651	Vancomycin resistance, D-Ala-D-Lac type
K16845	suyA	0.857857	0.501206	0.281124	0.214004	-1.00958	0.22668	1.29071	0.0384327	-0.151726	0.543276	M00631	D-Galacturonate degradation (bacteria), D-galacturonate => pyruvate + D-glyceraldehyde 3P
K17850	ampR	-0.505168	0.571851	0.726228	0.248952	-5.30493	0.0773844	6.03116	0.011954	-5.8101	0.201025	M00628	-
K16925	ykoE	1.58711	0.0134876	0.165986	0.603141	3.24162	8.9081e-06	-3.07564	0.00280468	4.82873	2.85168e-07	M00582	energy-coupling factor transport system permease protein; signaling and cellular processes; Transporters
K07469	mop	1.51243	0.00135931	-0.150053	0.421545	-0.0224272	0.170802	-0.127626	0.0345406	1.49	0.00037051	M00546	Purine degradation, xanthine => urea
K14989	salR	-0.378706	0.235522	0.575834	0.847324	-1.48914	0.0197495	2.06498	0.0287053	-1.86785	0.00238326	M00522	-
K14988	salK	-0.291492	0.918833	-1.09763	0.607761	-3.03872	0.000802521	1.94109	0.00461721	-3.33021	0.000752531	M00522	two-component system, NarL family, secretion system sensor histidine kinase SalK
K13040	ttrS	-0.0963089	0.150512	-0.107673	0.952053	1.56469	0.00612732	-1.67236	0.0279035	1.46838	0.00310326	M00514	-
K07778	desK	1.69176	0.137093	0.177635	0.865216	1.41368	0.00153621	-1.23605	0.0275731	3.10544	8.05119e-05	M00479	-
K07776	regX3	3.51275	0.0487599	1.14026	0.100287	3.63148	3.2771e-06	-2.49122	0.00593474	7.14423	1.99021e-07	M00443	two-component system, OmpR family, response regulator RegX3; Signal transduction
K07768	senX3	3.7318	0.0251376	1.17166	0.401432	3.6529	6.72575e-06	-2.48123	0.00636177	7.3847	2.93784e-07	M00443	two-component system, OmpR family, sensor histidine kinase SenX3; Signal transduction
K07654	mtrB	2.55287	0.0555193	0.25165	0.168044	4.25927	4.26661e-05	-4.00762	0.0297678	6.81215	3.83988e-06	M00434,M00461	two-component system, OmpR family, sensor histidine kinase MtrB; Signal transduction
K14324	SAP18	1.14329	0.977464	3.15095	0.0133028	-6	0.345957	10	0.0165243	-6	0.37071	M00430	-
K03257	EIF4A	10	0.48312	2.96292	0.0200748	-6	0.516076	10	0.0407765	0	NaN	M00428	-
K18427	hpdB	0.258663	0.771305	0.590692	0.478842	-1.23113	0.0522215	1.82182	0.0321536	-0.972465	0.0261663	M00418	Toluene degradation, anaerobic, toluene => benzoyl-CoA
K14007	SEC24	10	0.310236	3.12328	0.0696221	-6	0.345957	10	0.0407765	0	NaN	M00404	-
K13288	orn, REX2, REXO2	1.63968	0.000164146	0.059109	0.328238	1.45598	0.000987837	-1.39688	0.0306575	3.09567	6.69348e-07	M00399	-
K08300	rne	1.49219	0.000360101	0.0664753	0.482726	1.70232	0.000464359	-1.63585	0.0225214	3.19451	2.12275e-07	M00394	-
K13787	idsA	-0.370216	0.612795	0.643164	0.33566	-0.895554	0.015874	1.53872	0.015921	-1.26577	0.00463514	M00364,M00365	C10-C20 isoprenoid biosynthesis, bacteria|C10-C20 isoprenoid biosynthesis, archaea
K01884	cysS1	0.531371	0.704015	-0.386002	0.791621	-1.66996	0.000429475	1.28396	0.00350942	-1.13859	0.00082364	M00360	-
K12623	LSM4	-0.755884	1	3.6939	0.0614577	-6	0.345957	10	0.0407765	-6	0.37071	M00354,M00396,M00397	-|-|-
K12829	SF3B2, SAP145, CUS1	10	0.310236	2.36816	0.0614577	-6	0.345957	10	0.0407765	0	NaN	M00352	-
K11098	SNRPF, SMF	1.18927	0.977464	3.39689	0.0614577	-6	0.345957	10	0.0407765	-6	0.37071	M00351,M00352,M00354,M00355,M00398,M00683	-|-|-|-|-|-
K11099	SNRPG, SMG	1.21626	0.506593	2.33384	0.251066	-6	0.173065	10	0.0407765	-6	0.37071	M00351,M00352,M00354,M00355,M00398	-|-|-|-|-
K11088	SNRPD3, SMD3	10	0.48312	1.9302	0.00403944	-6	0.516076	10	0.0165243	0	NaN	M00351,M00352,M00354,M00355,M00398	-|-|-|-|-
K13571	pafA	3.61557	0.15428	1.1587	0.115977	3.83431	4.49066e-07	-2.67561	0.00380497	7.44988	1.44919e-07	M00342	proteasome accessory factor A; genetic information processing; Forming carbon-nitrogen bonds
K13527	mpa	3.16797	0.146631	1.12264	0.112757	3.80349	3.81291e-06	-2.68085	0.00968757	6.97146	8.3356e-07	M00342	proteasome-associated ATPase; Genetic Information Processing
K13408	cvaA, mchE, raxA	3.32087	0.00412004	0.149229	0.381609	0.415707	0.0703898	-0.266477	0.0286542	3.73657	0.343492	M00339	-
K02726	PSMA2	10	0.48312	2.12265	0.0200748	-6	0.516076	10	0.0407765	0	NaN	M00337,M00340	-|-
K03072	secD	1.68632	0.00072485	-0.872978	0.904516	-0.182834	0.014301	-0.690144	0.0271475	1.50349	9.70528e-06	M00335	-
K11897	impF	0.066698	0.236761	0.04928	0.0829971	-3.00523	0.505296	3.05451	0.0330583	-2.93853	0.583701	M00334	-
K11902	impA	0.079068	0.0198614	0.898698	0.0709498	-1.13117	0.040447	2.02987	0.00117969	-1.0521	0.79235	M00334	-
K03228	yscT, sctT, hrcT, ssaT	-0.229576	0.0630225	1.28972	0.266782	-1.50653	0.158586	2.79625	0.025851	-1.73611	0.827838	M00332,M00542,M00660	-|EHEC/EPEC pathogenicity signature, T3SS and effectors|Xanthomonas spp. pathogenicity signature, T3SS and effectors
K03219	yscC, sctC, ssaC	-0.2561	0.159592	0.566383	0.357686	-2.03252	0.0763618	2.5989	0.0224543	-2.28862	0.631373	M00332,M00542	-|EHEC/EPEC pathogenicity signature, T3SS and effectors
K02454	gspE	1.70867	0.0186851	0.0427904	0.326733	-0.0597716	0.185203	0.102562	0.0475058	1.6489	0.292177	M00331	-
K02210	MCM7, CDC47	10	0.48312	3.60483	0.0200748	-6	0.516076	10	0.0407765	0	NaN	M00285	-
K16147	glgE	0.345281	0.0936265	1.05136	0.422728	3.66926	1.8105e-05	-2.6179	0.00661354	4.01454	9.88087e-06	M00260	starch synthase (maltosyl-transferring); Carbohydrate metabolism
K10906	recE	2.48459	0.070892	0.0297571	0.13303	-1.9447	0.394344	1.97446	0.0432932	0.539885	0.359449	M00260	-
K02077	ABC.ZM.S	2.58432	0.000849705	0.35005	0.501699	2.19947	0.00132536	-1.84942	0.0340039	4.78379	5.30979e-07	M00244	zinc/manganese transport system substrate-binding protein; signaling and cellular processes
K01792	E5.1.3.15	1.14305	0.0589317	-0.109521	0.486577	0.944376	0.00130245	-1.0539	0.0411292	2.08743	1.13774e-06	M00240	-
K10007	gluD	2.36126	0.488028	1.02357	0.127702	3.52289	4.4187e-06	-2.49933	0.00828903	5.88416	2.73109e-06	M00233	glutamate transport system permease protein; ABC transporters; signaling and cellular processes
K10005	gluB	3.69217	0.115241	1.17829	0.0704042	3.8607	1.63864e-06	-2.68241	0.00733766	7.55287	2.66658e-07	M00233	glutamate transport system substrate-binding protein; ABC transporters
K10006	gluC	3.85028	0.0427678	1.13876	0.14301	3.76448	2.28772e-06	-2.62572	0.00615862	7.61476	1.31086e-07	M00233	glutamate transport system permease protein; ABC transporters; signaling and cellular processes
K10008	gluA	2.69125	0.195995	0.922284	0.434471	3.49686	4.05997e-05	-2.57457	0.0175883	6.1881	1.131e-05	M00228,M00233	glutamate transport system ATP-binding protein; ABC transporters; signaling and cellular processes
K10559	rhaS	2.8468	0.00106145	0.00251571	0.701013	0.942731	0.0370138	-0.940215	0.0385473	3.78953	0.433549	M00220,M00221	-|-
K10118	msmF	0.747903	0.872292	0.610303	0.952171	1.41001	0.00940588	-0.79971	0.0325506	2.15792	0.00654044	M00196	-
K02054	ABC.SP.P1	0.507202	0.330449	0.156992	0.441221	-1.12658	0.0172861	1.28357	0.0060868	-0.619377	0.137636	M00193,M00299	-|-
K02055	ABC.SP.S	1.66732	0.00158594	-0.144107	0.442614	-0.0730057	0.124339	-0.0711016	0.0265798	1.59431	0.101791	M00193	-
K03008	RPB11, POLR2J	0.719671	0.506593	2.41876	0.241327	-6	0.173065	10	0.0407765	-6	0.37071	M00180	-
K02987	RP-S4e, RPS4	0.138693	0.872405	2.45301	0.021342	-1.37994	0.687871	3.83296	0.0230024	-1.24125	0.601785	M00177,M00179	-|-
K02910	RP-L31e, RPL31	0.756789	0.635738	1.73706	0.124886	-2.96004	0.369971	4.6971	0.0475778	-2.20325	0.663598	M00177,M00179	-|-
K03251	EIF3D	10	0.310236	3.6778	0.0614577	-6	0.345957	10	0.0407765	0	NaN	M00177,M00179	-|-
K02984	RP-S3Ae, RPS3A	0.11437	0.549077	2.78209	0.00845406	-1.29892	0.687367	4.08101	0.0154115	-1.18455	0.390641	M00177,M00179	-|-
K02930	RP-L4e, RPL4	-0.252349	0.848022	2.98751	0.0704833	-1.76476	0.494665	4.75227	0.0416854	-2.01711	0.448495	M00177,M00179	-|-
K02925	RP-L3e, RPL3	0.941705	0.776548	3.23389	0.0740343	-1.83781	0.386792	5.0717	0.0357465	-0.896104	0.301415	M00177	-
K02880	RP-L17e, RPL17	0.537687	0.84062	2.84823	0.00603129	-2.15205	0.399678	5.00028	0.00268953	-1.61437	0.510623	M00177	-
K02872	RP-L13Ae, RPL13A	0.938328	0.8057	2.9649	0.0247326	-3.81588	0.324202	6.78079	0.00754051	-2.87755	0.257708	M00177	-
K02870	RP-L12e, RPL12	0.89943	0.137076	2.67044	0.0352179	-1.6473	0.776995	4.31774	0.0484392	-0.747874	0.26969	M00177	-
K00416	QCR6, UQCRH	1.74748	0.365669	3.32644	0.355843	-6	0.124642	10	0.0407765	-6	0.37071	M00152	Cytochrome bc1 complex
K03958	NDUFB2	10	0.48312	3.51268	0.00403944	-6	0.516076	10	0.0165243	0	NaN	M00147	NADH dehydrogenase (ubiquinone) 1 beta subcomplex
K03955	NDUFAB1	10	0.143159	2.30935	0.222655	-6	0.173065	10	0.0407765	0	NaN	M00146	NADH dehydrogenase (ubiquinone) 1 alpha subcomplex
K02573	napG	0.555652	0.011944	-0.956545	0.361935	0.603705	0.0113065	-1.56025	0.00323979	1.15936	0.000109484	M00144	NADH:quinone oxidoreductase, prokaryotes
K14088	echC	0.861305	0.812246	-0.517812	1	-1.40492	0.00763947	0.887108	0.0365558	-0.543615	0.0340101	M00144	NADH:quinone oxidoreductase, prokaryotes
K14091	echF	1.12358	0.497934	-0.580006	0.781959	-1.47062	0.0185566	0.890609	0.0285689	-0.347031	0.110162	M00144	NADH:quinone oxidoreductase, prokaryotes
K00997	acpS	1.08221	0.000595659	-0.32838	0.572887	0.376608	0.0360679	-0.704988	0.0142579	1.45881	5.38924e-07	M00126,M00841	Tetrahydrofolate biosynthesis, GTP => THF|Tetrahydrofolate biosynthesis, mediated by PTPS, GTP => THF
K12256	spuC	-0.555015	1	4.2984	0.0541025	-6	0.345957	10	0.0407765	-6	0.37071	M00123,M00573,M00577	Biotin biosynthesis, pimeloyl-ACP/CoA => biotin|Biotin biosynthesis, BioI pathway, long-chain-acyl-ACP => pimeloyl-ACP => biotin|Biotin biosynthesis, BioW pathway, pimelate => pimeloyl-CoA => biotin
K01612	bsdC	2.12714	0.00708211	-0.207888	0.304097	0.224187	0.153807	-0.432075	0.0341695	2.35133	0.2228	M00117	Ubiquinone biosynthesis, prokaryotes, chorismate (+ polyprenyl-PP) => ubiquinol
K03813	modD	1.15343	0.000902406	-0.900065	0.136736	0.723065	0.0415872	-1.62313	0.00689405	1.87649	0.000150364	M00115	NAD biosynthesis, aspartate => quinolinate => NAD
K15778	pmm-pgm	0.254584	0.327421	-0.53756	0.918532	0.771672	0.00827381	-1.30923	0.0114511	1.02626	0.00318719	M00114	Ascorbate biosynthesis, plants, fructose-6P => ascorbate
K03247	EIF3H	-0.668188	0.721238	2.70647	0.0421032	-6	0.24244	10	0.0165243	-6	0.37071	M00097	beta-Carotene biosynthesis, GGAP => beta-carotene
K01897	ACSL, fadD	0.759746	0.00799643	0.114947	0.548645	1.64335	0.000372189	-1.5284	0.0124421	2.4031	3.09292e-07	M00086,M00116	beta-Oxidation, acyl-CoA synthesis|Menaquinone biosynthesis, chorismate (+ polyprenyl-PP) => menaquinol
K11533	fas	3.54082	0.139182	1.06761	0.398156	3.36787	2.2258e-05	-2.30026	0.00982798	6.90869	1.66846e-06	M00082,M00083	Fatty acid biosynthesis, initiation|Fatty acid biosynthesis, elongation
K18206	hypBA2	1.59019	0.964478	-0.253779	0.443869	5.63166	6.63408e-05	-5.88544	0.0238399	7.22185	0.000836393	M00076,M00077	beta-L-arabinobiosidase
K00737	MGAT3	-1.01992	0.967872	1.33669	0.190496	-1.95186	0.0182235	3.28855	0.00532567	-2.97178	0.0464115	M00075	N-glycan biosynthesis, complex type
K21344	rfaE1	0.289169	0.0931427	-1.04093	0.499732	0.373687	0.0503135	-1.41462	0.0230551	0.662856	0.00668406	M00064	ADP-L-glycero-D-manno-heptose biosynthesis
K21345	rfaE2	0.832299	0.186864	-0.984251	0.485923	0.372786	0.00678476	-1.35704	0.00559008	1.20509	0.00122539	M00064	ADP-L-glycero-D-manno-heptose biosynthesis
K02535	lpxC	1.13279	0.000488173	-0.23974	0.990429	0.589697	0.00724763	-0.829437	0.0388261	1.72249	2.32405e-06	M00060	KDO2-lipid A biosynthesis, Raetz pathway, LpxL-LpxM type
K02735	PSMB3	0.818245	0.977464	2.88722	0.0654349	-6	0.345957	10	0.0407765	-6	0.37071	M00046,M00337,M00340	Pyrimidine degradation, uracil => beta-alanine, thymine => 3-aminoisobutanoate|-|-
K13640	hspR	1.58558	0.665149	0.846792	0.545298	3.361	9.83436e-05	-2.51421	0.0136903	4.94657	8.15924e-05	M00035	Methionine degradation
K18284	K18284	2.59054	0.0267157	-0.038865	0.943463	-0.357892	0.0274682	0.319027	0.0338832	2.23264	0.592322	M00034,M00609	Methionine salvage pathway|Cysteine biosynthesis, methionine => cysteine
K21834	dgcB	-0.118714	0.408265	-0.242023	0.990353	1.29603	0.0053297	-1.53806	0.0187501	1.17732	0.00629363	M00033	Ectoine biosynthesis, aspartate => ectoine
K04092	tyrA1	3.42036	0.0157769	1.08337	0.327157	3.63649	5.89701e-06	-2.55312	0.00475467	7.05685	1.85326e-07	M00024,M00025	Phenylalanine biosynthesis, chorismate => phenylpyruvate => phenylalanine|Tyrosine biosynthesis, chorismate => HPP => tyrosine
K13829	aroKB	4.16913	0.135591	1.10905	0.112428	3.65985	4.57436e-06	-2.5508	0.0133948	7.82898	1.14166e-06	M00022	Shikimate pathway, phosphoenolpyruvate + erythrose-4P => chorismate
K13059	nahK, lnpB	2.36601	0.17509	0.758005	0.0954375	5.14707	3.24316e-06	-4.38906	0.00930408	7.51308	3.59462e-06	M00018	Threonine biosynthesis, aspartate => homoserine => threonine
K01439	dapE	1.81078	0.0027329	-0.00695536	0.560675	1.37304	0.00229926	-1.38	0.0388261	3.18382	7.29397e-07	M00016	Lysine biosynthesis, succinyl-DAP pathway, aspartate => lysine
K17363	urdA	0.253983	0.433819	-0.626486	0.393198	0.994001	0.0269396	-1.62049	0.0182849	1.24798	0.0121488	M00009,M00011,M00149,M00150,M00173,M00374,M00376	Citrate cycle (TCA cycle, Krebs cycle)|Citrate cycle, second carbon oxidation, 2-oxoglutarate => oxaloacetate|Succinate dehydrogenase, prokaryotes|Fumarate reductase, prokaryotes|Reductive citrate cycle (Arnon-Buchanan cycle)|Dicarboxylate-hydroxybutyrate cycle|3-Hydroxypropionate bi-cycle
K00244	frdA	0.296777	0.0149568	-0.0491614	0.657154	1.13174	0.00588766	-1.1809	0.0116118	1.42852	0.000159713	M00009,M00011,M00149,M00150,M00173,M00374,M00376	Citrate cycle (TCA cycle, Krebs cycle)|Citrate cycle, second carbon oxidation, 2-oxoglutarate => oxaloacetate|Succinate dehydrogenase, prokaryotes|Fumarate reductase, prokaryotes|Reductive citrate cycle (Arnon-Buchanan cycle)|Dicarboxylate-hydroxybutyrate cycle|3-Hydroxypropionate bi-cycle
K01819	E5.3.1.26, lacA, lacB	0.405337	0.6553	-0.429829	0.97965	0.815363	0.00230689	-1.24519	0.0196364	1.2207	0.00911457	M00004,M00007,M00165,M00167	Pentose phosphate pathway (Pentose phosphate cycle)|Pentose phosphate pathway, non-oxidative phase, fructose 6P => ribose 5P|Reductive pentose phosphate cycle (Calvin cycle)|Reductive pentose phosphate cycle, glyceraldehyde-3P => ribulose-5P
K00886	ppgK	3.12776	0.0374754	1.16015	0.163405	3.83267	7.8057e-06	-2.67252	0.0126387	6.96043	3.56251e-07	M00001,M00549	Glycolysis (Embden-Meyerhof pathway), glucose => pyruvate|Nucleotide sugar biosynthesis, glucose => UDP-glucose
K22306	gpgP	3.56006	0.152226	0.716024	0.0984059	4.06333	1.2181e-06	-3.3473	0.00615862	7.62339	3.92112e-07	M00001,M00002,M00003	Glycolysis (Embden-Meyerhof pathway), glucose => pyruvate|Glycolysis, core module involving three-carbon compounds|Gluconeogenesis, oxaloacetate => fructose-6P

## Sheet: CAZy genes
Supplementary Dataset 2B Comparison of the differentially expressed CAZy genes in the Placebo group versus the Synbiotic group and the Synbiotic group versus the NIP group.
vf_gene	NIP vs H		Placebo vs NIP		Synbiotics vs NIP		Placebo vs Synbiotics		Synbiotics vs H		note
	log2FC	P	log2FC	P	log2FC	P	log2FC	P	log2FC	P
GH43_22	1.58621	0.0332243	0.395679	0.832719	2.98234	0.00155989	-2.58666	0.019404	4.56854	4.21248e-05	Glycoside Hydrolase Family
GH5_44	1.77248	0.132993	0.664107	0.949655	3.00794	7.24906e-05	-2.34383	0.00259334	4.78042	9.38572e-06	Glycoside Hydrolase Family
GH13_30	2.9899	0.0374517	0.247072	0.367557	2.26361	0.00034456	-2.01653	0.0259889	5.2535	7.22473e-06	Glycoside Hydrolase Family
GH101	2.02734	0.186636	-1.08003	0.43431	2.95904	0.000956686	-4.03907	0.0019954	4.98638	0.000117941	Glycoside Hydrolase Family
GH43_27	4.31487	0.015205	0.810161	0.512636	1.76458	1.74702e-05	-0.95442	0.0099684	6.07945	1.24915e-07	Glycoside Hydrolase Family
GH170	0.291359	0.644564	0.136884	0.708923	1.40503	0.000197858	-1.26815	0.00602421	1.69639	6.75753e-05	Glycoside Hydrolase Family
GH85	-0.0853688	0.83987	0.158759	0.880586	2.59185	0.00212075	-2.43309	0.012019	2.50648	0.00568986	Glycoside Hydrolase Family
GH121	2.79568	0.383516	0.511904	0.311866	4.60296	7.9712e-07	-4.09105	0.00376303	7.39863	2.01283e-06	Glycoside Hydrolase Family
CBM22	3.27753	0.172956	0.0322566	0.377682	5.56325	4.3137e-05	-5.531	0.0141826	8.84078	4.87055e-05	Carbohydrate-Binding Module Family
GH5_18	1.44638	0.850738	0.373092	0.0588881	6.5507	7.19975e-08	-6.1776	0.00417697	7.99707	2.14431e-05	Glycoside Hydrolase Family
PL9_2	0.158764	0.490357	1.70215	0.407169	-2.12444	0.0380232	3.82659	0.0361392	-1.96567	0.244335	Polysaccharide Lyases
GH113	0.74501	0.187668	0.924316	0.274933	-1.03703	0.0156343	1.96134	0.00559008	-0.292017	0.259975	Glycoside Hydrolase Family
GT73	2.91076	0.0117164	0.826652	0.0767928	1.49273	0.602414	-0.666079	0.036994	4.40349	0.0411834
GH91	0.553255	0.00999405	1.09901	0.0669658	1.17784	0.33253	-0.0788306	0.0447757	1.7311	0.203085
GH30_1	-2.87	0.812932	-7	0.189546	2.55873	0.162151	-7	0.0477817	-0.311278	0.21358
CBM40	4.8801	0.0420172	-7	0.0414696	-1.61099	0.960194	-7	0.0477817	3.26911	0.06197
CBM74	-0.381329	0.0661402	0.324995	0.418746	-1.82604	0.0817012	2.15103	0.0440949	-2.20737	0.00238419
CBM73	1.43949	0.184463	0.518251	0.20542	-4.85367	0.20916	5.37192	0.030894	-3.41418	0.95925
CE17	0.787685	0.0967622	0.970854	0.564526	-0.857623	0.0568643	1.82848	0.0373349	-0.0699385	0.797761
GH43_35	0.530021	0.187448	1.30995	0.0682286	-0.793094	0.0699497	2.10304	0.00691254	-0.263074	0.710865
GH39	0.7208	0.736397	0.383609	0.0541877	-0.953193	0.0716688	1.3368	0.00066647	-0.232393	0.0737326
PL35	0.798038	0.0437312	0.909116	0.0496635	-0.335535	0.303817	1.24465	0.0395371	0.462504	0.501191
GH5_5	0.807697	0.354594	1.06319	0.070427	-0.204519	0.477471	1.26771	0.0460208	0.603178	0.906717
GH5	1.11464	0.83262	0.502149	0.141095	-0.609611	0.171742	1.11176	0.019404	0.505026	0.123242
GH16_14	1.56398	0.271295	-0.087796	0.457894	-1.94449	0.120843	1.85669	0.048448	-0.380512	0.605611
GH5_2	-0.0509801	0.47491	0.203554	0.328126	-0.67051	0.135435	0.874065	0.0407676	-0.72149	0.0525099
GH94	0.00427652	0.975066	0.195503	0.442645	-0.416794	0.108437	0.612297	0.0236036	-0.412517	0.0987193
GH13_42	-0.0566321	0.255264	0.570329	0.198736	-0.469605	0.12805	1.03993	0.0365558	-0.526237	0.0284404
GH5_21	-0.417162	0.563171	0.33773	0.134094	-0.421603	0.287293	0.759333	0.0244839	-0.838765	0.143986
CE2	-0.396426	0.534838	0.477657	0.291132	-0.346224	0.139488	0.823881	0.0335273	-0.74265	0.128589
GT5	0.145971	0.0543027	0.0472505	0.736958	-0.0678298	0.0884861	0.11508	0.0354954	0.0781409	0.914958

## Sheet: AMR genes
Supplementary Dataset 2C Comparison of the differentially expressed ARGs in the Placebo group versus the Synbiotic group and the Synbiotic group versus the NIP group.
arm_gene	NIP vs H		Placebo vs NIP		Synbiotics vs NIP		Placebo vs Synbiotics		Synbiotics vs H
	log2FC	P	log2FC	P	log2FC	P	log2FC	P	log2FC	P
vanR	0.449662	0.0354646	0.172933	0.352534	-0.691962	0.015305	0.864895	0.0158231	-0.2423	0.604802
aac(6')-Ie/aph(2'')-If2	1.79237	0.066752	1.0387	0.31627	-1.50536	0.0343594	2.54406	0.00897695	0.28701	0.646276
catA13	-0.948982	0.484751	-0.188331	0.376826	-3.22813	0.0488206	3.0398	0.014271	-4.17711	0.0201495

## Sheet:  VF genes 
Supplementary Dataset 2DComparison of the differentially expressed VF genes in the Placebo group versus the Synbiotic group and the Synbiotic group versus the NIP group.
vf_gene	NIP vs H		Placebo vs NIP		Synbiotics vs NIP		Placebo vs Synbiotics		Synbiotics vs H		vf_gene_des	vfid	vf_des	VF function
	log2FC	P	log2FC	P	log2FC	P	log2FC	P	log2FC	P
SAN_1517	1.00169	0.603374	-0.913884	0.835675	2.06044	0.00109894	-2.97433	0.00875329	3.06213	0.000452309	sortase family protein	AI137	PI-2b pili	adherence
Rv0440	3.2802	0.318345	1.1132	0.160298	3.60086	1.1e-06	-2.48766	0.00771596	6.88107	1.01e-06	chaperonin GroEL	AI353	GroEL(Hsp60)/Cpn60.2
leuD	3.43756	0.0145514	1.18319	0.0812826	3.74574	7.26e-06	-2.56255	0.0116107	7.1833	2.19e-07	3-isopropylmalate dehydratase, small subunit	CVF309	Leucine synthesis
relA	4.18843	0.13054	1.2293	0.0565071	3.76637	6.62e-06	-2.53707	0.0285767	7.9548	1.92e-06	(p)ppGpp synthetase, RelA/SpoT family	CVF335	(p)ppGpp synthesis and hydrolysis	Regulation: Associated with stationary phase adaptation and long-term survival
lysA	2.99896	0.0863512	0.557071	0.125396	4.24064	5.69e-06	-3.68357	0.00685215	7.2396	1.52e-06	diaminopimelate decarboxylase	CVF310	Lysine synthesis	Peptidoglycan component
STER_1222	1.7177	0.279367	0.935547	0.284027	3.76663	2.98e-05	-2.83108	0.0132403	5.48432	1.81e-05	dTDP-D-glucose 4,6-dehydratase	CVF186	Capsule	Immune modulation
STER_1223	1.86107	0.183244	0.750931	0.403456	3.39658	1.59e-05	-2.64565	0.00729197	5.25765	4.1e-06	dTDP-4-dehydrorhamnose 3,5-epimerase or related enzyme	CVF186	Capsule	Immune modulation
rgpD	1.31929	0.747737	1.12154	0.07832	3.6862	5.23e-06	-2.56466	0.016494	5.00549	2.5e-05	polysaccharide ABC exporter ATP-binding protein	CVF186	Capsule	Immune modulation
regX3	1.52238	0.120008	0.66547	0.291516	2.86708	5.29e-06	-2.20161	0.00269223	4.38946	5.02e-07	response regulator with CheY-like receiver domain and winged-helix DNA-binding domain	CVF667	RegX3	Two-component sensory transduction protein
wbaP	8	0.01593	0.681599	0.263039	-5	0.0245282	8	0.002578	0	NaN	UDP-Gal::undecaprenolphosphate Gal-1-P transferase	CVF854	Capsule	Immune modulation
bcfE	5.15632	0.108486	1.31367	0.84458	-5	0.0472026	8	0.0407765	-5	0.37071	fimbrial subunit	CVF002	Bcf	adherence
KOX_22400	2.3108	0.0889306	-3.94235	0.864936	-5	0.0340781	8	0.0407765	-5	0.37071	type VI secretion system protein VasD	CVF853	T6SS-I	outer membrane lipoprotein
pmfA	2.01564	0.224727	0.372408	1	-5	0.0340781	8	0.0407765	-5	0.192599	major fimbrial subunit	AI070	PMF pili	adherence
pmfD	2.3383	0.546402	0.340114	0.84458	-5	0.0472026	8	0.0407765	-5	0.105059	fimbrial chaperone protein	AI070	PMF pili	adherence
cdiB	1.62793	0.0421687	-0.826311	0.764371	-5	0.00442325	8	0.0165243	-5	0.192599	putative hemolysin activator HlyB	CVF747	Contact-dependent inhibition CDI system
ABK1_0086	-0.00295447	0.672189	-0.174206	0.912462	-2.05334	0.00341862	1.87914	0.0085665	-2.0563	0.00391065	Polysaccharide biosynthesis protein CapD	CVF775	Capsule	Immune modulation
EFD32_2102	0.23141	0.0984777	-0.483552	0.911267	-2.84087	0.000638354	2.35732	0.00743359	-2.60946	0.0779983	di-trans,poly-cis-decaprenylcistransferase	CVF618	Capsule	Immune modulation
hmuU	0.608201	0.169279	0.619256	0.934354	-2.18736	0.0177484	2.80662	0.0416854	-1.57916	0.205136	hemin transport system permease HmuU	IA058	direct heme uptake system	transfers the heme along the pathway to an ABC transporter system
bcfD	8	0.0688513	1.53839	0.563812	-5	0.0901289	8	0.0407765	0	NaN	mannose binding protein FimH	CVF002	Bcf	adherence
KPK_1678	8	0.0990843	2.85939	0.355843	-5	0.124642	8	0.0407765	0	NaN	ABC transporter ATP-binding protein	CVF857	LPS rfb locus	ABC transporter system
bfpH	8	0.208726	2.5655	0.136777	-5	0.24244	8	0.0407765	0	NaN	lipoprotein	VF0174	BFP	VFC0001Adherence
Kvar_1571	3.45872	0.054885	1.0057	0.245441	-3.49934	0.17325	4.50504	0.0416854	-0.0406202	0.60671	group 1 glycosyl transferase	CVF857	LPS rfb locus	Immune modulation; Inflammatory signaling pathway
A225_3879	8	0.01593	-0.401836	0.292839	-3.63856	0.0831408	3.23673	0.0132465	8	0.299099	dTDP-4-dehydrorhamnose reductase	CVF854	Capsule	Immune modulation
N559_3723	4.39738	0.334244	1.06514	0.379794	-5	0.124642	8	0.0407765	-5	0.37071	enterobactin/ferric enterobactin esterase	CVF849	Ent siderophore
sodA	4.32035	0.324168	0.495352	0.178054	-5	0.124642	8	0.0165243	-5	0.37071	superoxide dismutase	CVF324	Iron-cofactored SOD
hcp1	3.91528	0.225656	1.48482	0.563812	-5	0.0901289	8	0.0407765	-5	0.37071	hypothetical protein	CVF535	Hcp secretion island-1 encoded type VI secretion system (H-T6SS)
ldaB	6.25627	0.954945	-1.24605	0.0740267	-5	0.345957	8	0.0407765	-5	0.37071	LdaB	AI044	locus for diffuse adherence (lda), afimbrial adhesin
KPN2242_09800	0.857731	0.49253	1.07473	0.261076	-5	0.173065	8	0.0407765	-5	0.37071	lipoprotein	CVF853	T6SS-I
pvdY	-0.993648	0.642385	-0.0934076	0.0217935	-5	0.516076	8	0.0407765	-5	0.37071	hypothetical protein	CVF551	Pyoverdine
wzi	1.62909	0.684729	3.62469	0.039743	-5	0.24244	8	0.0165243	-5	0.37071	hypothetical protein	CVF854	Capsule
BALH_4959	2.19325	0.954945	3.33471	0.0164579	-5	0.345957	8	0.0165243	-5	0.37071	hemolysin III	CVF561	Hemolysin III homolog
kpsM	1.05374	0.182459	-2.58107	0.195715	1.44125	0.166887	-4.02232	0.0430951	2.49499	0.0200634	capsular polysaccharide ABC transporter, permease protein	CVF393	Capsule biosynthesis and transport
kpsU	1.8572	0.0015431	-2.06726	0.0631146	1.1935	0.0667413	-3.26076	0.0102088	3.0507	0.00109012	3-deoxy-manno-octulosonate cytidylyltransferase	VF0239	K1 capsule	VFC0083
FN3523_1640	0.811198	0.196863	0.340319	0.413205	1.83956	0.00217188	-1.49924	0.0325506	2.65075	0.000171565	translation elongation factor Tu	CVF827	EF-Tu
lirB	1.41986	0.022506	-0.12656	0.639855	1.10573	0.00624515	-1.23229	0.0179325	2.52559	4.58e-05	Dot/Icm type IV secretion system effector LirB	SS047	Dot/Icm
lap	0.699132	0.0967622	0.495826	0.532433	1.27291	0.00194193	-0.777088	0.000966901	1.97205	8.2e-05	bifunctional aldehyde/alcohol dehydrogenase	CVF228	Listeria adhesion protein
gmhA-1	2.26236	0.0582749	0.364969	0.238096	1.08783	0.0322799	-0.722862	0.023907	3.3502	0.0018723	phosphoheptose isomerase	CVF396	LOS
mrfD	-2.12377	0.636005	0.0573681	0.0381164	4.25141	0.617106	-4.19404	0.041175	2.12764	0.418264	MrfD	AI073	mannose-resistant fimbriae, mrf
ctpV	-0.143836	0.721567	-0.344191	0.239003	0.758065	0.0851169	-1.10226	0.032284	0.614229	0.0819167	P-ATPase superfamily P-type ATPase copper transporter	CVF658	Copper exporter
purC	0.0521401	0.27788	0.388001	0.866611	1.03341	0.00287623	-0.645407	0.023599	1.08555	0.00318783	phosphoribosylaminoimidazolesuccinocarboxamide synthase	CVF306	Purine synthesis
slrA	-0.0124131	0.842719	-0.39465	0.6039	1.30499	0.00643628	-1.69964	0.0162117	1.29257	0.014661	peptidyl-prolyl cis-trans isomerase, cyclophilin-type	CVF129	Streptococcal lipoprotein rotamase A
PSPA7_1971	-1.27748	0.0158015	-0.620791	0.634145	-0.233143	0.0403371	-0.387648	0.0178493	-1.51063	0.000146027	UDP-N-acetylglucosamine 2-epimerase	CVF520	LPS O-antigen (P. aeruginosa)	Immune modulation; Inflammatory signaling pathway
kpsT	0.116205	0.582388	-2.04784	0.0914037	0.942698	0.151951	-2.99054	0.010033	1.0589	0.0777907	capsular polysaccharide ABC transporter, ATP-binding protein	CVF393	Capsule biosynthesis and transport
BC5275	-1.27427	0.0164295	-1.68409	0.534339	1.71139	0.0194726	-3.39548	0.0274597	0.437122	1	UTP--glucose-1-phosphate uridylyltransferase	CVF567	Polysaccharide capsule
bplB	-1.66033	0.404646	-3.42743	0.154972	0.300044	0.3442	-3.72747	0.0412113	-1.36028	0.930167	probable acetyltransferase	CVF380	LPS	Immune modulation; Inflammatory signaling pathway
CD0873	0.946172	0.716764	-5	0.114525	-1.92851	0.484999	-5	0.0477817	-0.982339	0.387648	ABC transporter substrate-binding protein	VF0593	CD0873	VFC0001, Adherence
neuC	1.18712	0.567167	-5	0.0890835	-1.11405	0.235882	-5	0.0162072	0.0730784	0.127134	hypothetical protein	CVF186	Capsule
stfE	2.46324	0.932678	-5	0.14722	-2.73678	0.317474	-5	0.0477817	-0.273543	0.34472	putative minor fimbrial subunit	CVF024	Stf
bpsG	1.11948	0.991081	-3.62843	0.195791	-0.698576	0.1865	-2.92986	0.0369349	0.420899	0.29172	acylneuraminate cytidylyltransferase family protein	CVF891	B. cereus exo-polysaccharide (BPS)
CTC01574	0.554097	0.721168	0.499564	0.377309	-2.83199	0.0607655	3.33155	0.0170983	-2.27789	0.114088	hemolysin	CVF417	Hemolysin	Pathogenicity; toxin
MG_301	0.514344	0.571148	0.42151	0.336164	-1.70434	0.0358521	2.12585	0.0132037	-1.18999	0.00648687	glyceraldehyde-3-phosphate dehydrogenase	AI368	GAPDH
CLD_2757	1.14389	0.896895	-0.220264	0.305871	-2.09192	0.178281	1.87166	0.041175	-0.948029	0.150397	hemolysin A	CVF417	Hemolysin	Pathogenicity; toxin
OOM_0788	-1.01334	0.0308681	0.336668	0.371457	-1.59847	0.00998709	1.93514	0.00102376	-2.61181	3.16e-05	long chain fatty acid CoA ligase	CVF834	LPS	Immune modulation; Inflammatory signaling pathway
ricA	0.383297	0.132393	-0.0937905	0.644173	-1.03832	0.000950586	0.944529	0.00968313	-0.655022	0.0801241	Rab2 interacting conserved protein A	VF0414	RicA
wbtP	0.499037	0.971446	-0.0470879	0.119894	-1.16621	0.0433918	1.11912	0.00340871	-0.667175	0.0620155	galactosyl transferase	CVF834	LPS	Immune modulation; Inflammatory signaling pathway
csaN	0.130474	0.423403	0.091533	0.244267	-1.08892	0.204557	1.18046	0.0278417	-0.95845	0.754361	type III secretion system ATPase	SS023	Cpi-2 encoded T3SS (SPI-2 like)
ACICU_00075	0.583869	0.192191	0.427586	0.151519	-0.897101	0.172392	1.32469	0.0322568	-0.313231	0.953227	nucleoside-diphosphate sugar epimerase	VF0465	Capsule	VFC0258, Immune modulation
hofB	0.99498	0.381447	-0.387979	0.45927	-1.20053	0.0939548	0.812549	0.0354981	-0.205548	0.450388	HofB	AI107	type IV pili
SGO_2024	0.480269	0.0869315	-0.0937806	0.847737	-0.814811	0.00615187	0.721031	0.0207696	-0.334542	0.0977685	Extracellular polysaccharide biosynthesis	CVF186	Capsule	Immune modulation
CLK_1270	-0.336136	0.183668	0.520803	0.365651	-0.698319	0.0977962	1.21912	0.0329408	-1.03446	0.0106609	hemolysin A	CVF417	Hemolysin	Pathogenicity; toxin
bpsD	-0.00358509	0.291532	0.547364	0.138235	-1.05782	0.0772308	1.60518	0.0101616	-1.0614	0.01098	bacterial sugar transferase family protein	CVF891	B. cereus exo-polysaccharide (BPS)
SSU98_0574	-0.106763	0.146524	-0.14106	0.588905	-1.33664	0.0105042	1.19558	0.0254958	-1.4434	0.000396814	Glycosyltransferase	CVF186	Capsule	Immune modulation
BCAH187_A5447	-0.258837	0.424112	-0.16413	0.961724	-1.02118	0.0261346	0.85705	0.0375296	-1.28002	0.00654494	exopolysaccharide production protein ExoY	CVF567	Polysaccharide capsule	Immune modulation
ACICU_00080	0.0990213	0.0646992	0.775822	0.165476	-0.154518	0.0917112	0.93034	0.01651	-0.0554967	0.903307	sialic acid synthase	VF0465	Capsule	VFC0258, Immune modulation
uge	-0.0314277	0.854109	0.956819	0.0139477	-0.0921566	0.653685	1.04898	0.0118037	-0.123584	0.548356	uridine diphosphate galacturonate 4-epimerase	CVF854	Capsule	Immune modulation
mprA	-0.174627	0.347313	0.224508	0.746271	-0.136333	0.0348914	0.360841	0.0202046	-0.31096	0.00666437	response regulator with CheY-like receiver domain and winged-helix DNA-binding domain	CVF333	MprA/B
ascS	1.63954	0.0107848	0.0969179	0.401805	-0.95537	0.046366	1.05229	0.0131759	0.684175	0.915126	AscS	SS032	T3SS
